# Supplementary material for: NINJ1 induces plasma membrane rupture and release of damage-associated molecular pattern molecules during ferroptosis
Source: EMBO J. 2024 Feb 23;43(7):3. doi: 10.1038/s44318-024-00055-y (PMC10987646; doi:10.1038/s44318-024-00055-y)
Supplement: Supplementary file 2 — Dataset EV1 [file 44318_2024_55_MOESM2_ESM.xlsx]

## Sheet: Legend
Column title	Description
Gene name	Gene name as annotated in Uniprot (RefProt_Mus_musculus_20230301.fasta, from www.uniprot.org, version of January 2023)
Protein name	Protein name as annotated in Uniprot
Majority protein ID	Protein ID detemined in MaxQuant 2.1.4.0 and Andromeda search engine after query of Uniprot
GO Mol. Function	Associated GO-terms (Molecular Function), as annotated in Uniprot
GO Biol. Process	Associated GO-terms (Biological Process), as annotated in Uniprot
GO Cellular Compartment	Associated GO-terms (Cellular Compartment), as annotated in Uniprot
KEGG name	Associated KEGG names, as annotated in Uniprot
Mol. weight [kDa]	Molecular weigth of the majority protein
WT (CuOOH) vs WT (UT)	Logarithmic enrichment (H-to-L-ratio) of ferropotic secretome in WT iBMDMs
NINJ1-/- (CuOOH) vs NINJ1-/- (UT)	Logarithmic enrichment (L-to-H-ratio) of ferropotic secretome in Ninj1-/- iBMDMs
WT (CuOOH) vs NINJ1-/- (CuOOH)	Direct comparison of secretomes after CuOOH treatment
Dataset EV1: SILAC enrichments values for all proteins that were detected in both biological replicate experiments (average of individual replicates).
In addition to the overall summary of the data, the enrichments of the individual data are displayed in separate table sheets, and the enrichment of common DAMPs is highlighted.
A legend in the table provides an overview over the meaning of each column in the table. The original data is available via ProteomeXchange with the identifier PXD047622.

## Sheet: SILAC enrichments
Gene name	Protein name	Majority protein ID	GO Mol. Function	GO Biol. Process	GO Cellular Compartment	KEGG name	Mol. weight [kDa]	WT (CuOOH) vs WT (UT)	Ninj1-/- (CuOOH) vs Ninj1-/- (UT)	WT (CuOOH) vs Ninj1-/- (CuOOH)
0610011F06Rik	UPF0585 protein C16orf13 homolog	G5E8X1;Q9DCS2;D3YZM4;E9Q5B2					22.199	1.13703		0.991538
0610037L13Rik	UPF0587 protein C1orf123 homolog	A2A8E2;B7ZC72;B7ZC71;Q8BHG2			extracellular organelle;organelle;vesicle		18.02	0.0522409		-2.48791
1110004E09Rik	UPF0769 protein C21orf59 homolog	D3YZC4;Q8BL95;D6REH7;F7C0A6			cell part;cytosol;intracellular membrane-bounded organelle;intracellular organelle;nucleus;organelle		33.19	0.818924
1110037F02Rik;Kiaa1429	Protein virilizer homolog	E9PZY8;A2AIV2		cellular metabolic process;cellular nitrogen compound metabolic process;cellular process;macromolecule metabolic process;macromolecule modification;metabolic process;mRNA metabolic process;mRNA processing;nitrogen compound metabolic process;nucleobase-containing compound metabolic process;one-carbon metabolic process;primary metabolic process;RNA metabolic process;RNA modification;RNA processing;…	cell part		207.17	0.44343
1700021K19Rik;Kiaa0226	Run domain Beclin-1 interacting and cysteine-rich containing protein	D3Z7B1;Q80U62		autophagy;biological regulation;catabolic process;cellular component organization;cellular membrane organization;cellular metabolic process;cellular process;endocytosis;establishment of localization;membrane invagination;membrane organization;metabolic process;regulation of transport;transport;vesicle-mediated transport	cell part;endosome;Golgi apparatus;intracellular membrane-bounded organelle;intracellular organelle;lysosome;organelle;vacuole		98.572	1.08972		1.04368
1700037H04Rik	UPF0687 protein C20orf27 homolog	H7BXB9;F8WIU1;Q9D1K7;Q6IR22					15.773	1.10089		0.846903
2010005H15Rik		Q9D8D6	binding;binding, bridging;cysteine-type endopeptidase inhibitor activity;endopeptidase inhibitor activity;endopeptidase regulator activity;enzyme binding;enzyme inhibitor activity;enzyme regulator activity;peptidase inhibitor activity;peptidase regulator activity;protease binding;protein binding;protein binding, bridging;structural molecule activity	biological regulation	cell part;cytoplasm;cytoskeleton;extracellular organelle;extracellular space;intracellular membrane-bounded organelle;intracellular non-membrane-bounded organelle;intracellular organelle;nucleoplasm;nucleus;organelle;vesicle		10.887
2310035C23Rik;Kiaa1468	LisH domain and HEAT repeat-containing protein KIAA1468	G3X9J4;E9QM90;Q148V7;A0A087WRM8;A0A087WSS1					134.58	1.35256
2610301B20Rik	Protein C8orf37 homolog	Q3UJP5;B1AV75			cell part;cytoplasm;membrane;plasma membrane		23.848	1.51963		1.15822
2810428I15Rik	Uncharacterized protein C19orf60 homolog	D3YZ60;Q9CYZ6					16.739			0.689498
3110043O21Rik	Protein C9orf72 homolog	A2ANZ2;Q6DFW0	binding;enzyme binding;GTPase binding;protein binding;Rab GTPase binding;Ras GTPase binding;small GTPase binding	autophagy;catabolic process;cellular component organization;cellular membrane organization;cellular metabolic process;cellular process;endocytosis;establishment of localization;membrane invagination;membrane organization;metabolic process;transport;vesicle-mediated transport	cell part;cytoplasm;cytoskeleton;endosome;extracellular space;intracellular membrane-bounded organelle;intracellular non-membrane-bounded organelle;intracellular organelle;lysosome;nucleoplasm;nucleus;organelle;vacuole;vesicle		35.89			1.03242
5031439G07Rik	Uncharacterized protein KIAA0930 homolog	B1APX2;Q3UE31					50.235	0.612642		1.12822
5730455P16Rik	Protein Njmu-R1	J3KMQ6;Q9CYI0					44.41	0.976123
6430548M08Rik;Kiaa0513	Uncharacterized protein KIAA0513	Q3TA40;Q8R0A7;D3YUS2;Q8BQB5					45.218	0.932405		0.436542
8030462N17Rik	Uncharacterized protein C18orf25 homolog	Q0VAW6;Q8BH50					42.78
9030617O03Rik	UPF0317 protein C14orf159 homolog, mitochondrial	E9QMK9;Q8BH86			cell part;intracellular membrane-bounded organelle;intracellular organelle;mitochondrion;organelle		66.365	1.09645	1.22168	1.11933
9030624J02Rik	UPF0505 protein C16orf62 homolog	D3YW20;D3YW19;I1E4X5;Q8BWQ6		cellular process;establishment of localization;Golgi vesicle transport;protein transport;transport;vesicle-mediated transport	cell part;endosome;intracellular membrane-bounded organelle;intracellular organelle;organelle		109.08	1.56532	0.872745	1.14421
Aacs	Acetoacetyl-CoA synthetase	Q9D2R0	acetoacetate-CoA ligase activity;acid-thiol ligase activity;adenyl nucleotide binding;adenyl ribonucleotide binding;ATP binding;binding;butyrate-CoA ligase activity;catalytic activity;ligase activity;ligase activity, forming carbon-sulfur bonds;nucleotide binding;purine nucleotide binding;purine ribonucleoside triphosphate binding;purine ribonucleotide binding;ribonucleotide binding	anatomical structure development;biological regulation;cell differentiation;cellular homeostasis;cellular ketone metabolic process;cellular lipid metabolic process;cellular metabolic process;cellular process;developmental process;homeostatic process;lipid metabolic process;metabolic process;organic acid metabolic process;primary metabolic process;regulation of transport;response to chemical stimu…	cell part;cytosol	Butanoate metabolism	75.199	1.34676		1.12168
Aak1	AP2-associated protein kinase 1	Q3UHJ0	adenyl nucleotide binding;adenyl ribonucleotide binding;AP-2 adaptor complex binding;ATP binding;binding;catalytic activity;kinase activity;Notch binding;nucleotide binding;phosphotransferase activity, alcohol group as acceptor;protein binding;protein complex binding;protein kinase activity;protein serine/threonine kinase activity;purine nucleotide binding;purine ribonucleoside triphosphate bindi…	biological regulation;cellular component organization;cellular membrane organization;cellular metabolic process;cellular process;endocytosis;establishment of localization;macromolecule metabolic process;macromolecule modification;membrane invagination;membrane organization;metabolic process;phosphorus metabolic process;primary metabolic process;protein metabolic process;protein modification proce…	cell leading edge;cell part;cytoplasmic membrane-bounded vesicle;intracellular membrane-bounded organelle;intracellular organelle;organelle;vesicle		103.35	0.79918		0.979928
Aamdc	Mth938 domain-containing protein	D3YWY5;D3Z442;D3YZD8;Q8R0P4		biological regulation	cell part;cytoplasm		14.041
Aamp		J3QN89;Q3TJ22		cell motility;cellular component movement;cellular process;locomotion	cell part;cell surface		46.966	1.13883		1.15041
Aar2	Protein AAR2 homolog	Q9D2V5;B7ZD25					43.408			1.2998
Aars	Alanine--tRNA ligase, cytoplasmic	Q8BGQ7	adenyl nucleotide binding;adenyl ribonucleotide binding;alanine-tRNA ligase activity;amine binding;amino acid binding;aminoacyl-tRNA editing activity;aminoacyl-tRNA ligase activity;ATP binding;binding;carboxylic acid binding;carboxylic ester hydrolase activity;catalytic activity;cation binding;hydrolase activity;hydrolase activity, acting on ester bonds;ion binding;ligase activity;ligase activity…	amine metabolic process;anatomical structure development;biological regulation;cellular amino acid metabolic process;cellular ketone metabolic process;cellular metabolic process;cellular nitrogen compound metabolic process;cellular process;developmental process;macromolecule metabolic process;macromolecule modification;metabolic process;molting cycle;multicellular organismal process;neurological …	cell part;cytoplasm;extracellular organelle;membrane;organelle;vesicle	Aminoacyl-tRNA biosynthesis	106.91	0.777195	1.45711	1.06121
Aatf	Protein AATF	Q9JKX4	binding;leucine zipper domain binding;LRR domain binding;nucleic acid binding transcription factor activity;protein binding;protein domain specific binding;sequence-specific DNA binding transcription factor activity	biological adhesion;biological regulation;cell adhesion;cell division;cellular process;regulation of cell cycle;regulation of mitotic cell cycle;response to DNA damage stimulus;response to stimulus;response to stress;ribosome biogenesis	cell part;centrosome;cytoplasm;cytosol;Golgi apparatus;intracellular membrane-bounded organelle;intracellular non-membrane-bounded organelle;intracellular organelle;microtubule organizing center;nucleolus;nucleus;organelle		59.481	0.470709		1.04562
Abcb1a;Abcb1b;Abcb4	Multidrug resistance protein 1A;Multidrug resistance protein 1B;Multidrug resistance protein 3	P21447;P06795;A0A0G2JF49;P21440	active transmembrane transporter activity;adenyl nucleotide binding;adenyl ribonucleotide binding;ATP binding;ATPase activity;ATPase activity, coupled;ATPase activity, coupled to movement of substances;ATPase activity, coupled to transmembrane movement of substances;binding;catalytic activity;drug transmembrane transporter activity;hydrolase activity;hydrolase activity, acting on acid anhydrides;…	anatomical structure development;biological regulation;cell development;cell proliferation;cellular process;developmental process;drug transport;establishment of localization;hormone transport;metabolic process;multicellular organismal process;regulation of body fluid levels;response to abiotic stimulus;response to chemical stimulus;response to endogenous stimulus;response to external stimulus;re…	apical part of cell;cell part;cell surface;extracellular organelle;intracellular membrane-bounded organelle;intracellular organelle;membrane;mitochondrion;organelle;plasma membrane;vesicle	ABC transporters;Bile secretion	140.64
Abce1	ATP-binding cassette sub-family E member 1	P61222	adenyl nucleotide binding;adenyl ribonucleotide binding;ATP binding;ATPase activity;binding;catalytic activity;hydrolase activity;hydrolase activity, acting on acid anhydrides;hydrolase activity, acting on acid anhydrides, in phosphorus-containing anhydrides;iron-sulfur cluster binding;metal cluster binding;nucleoside-triphosphatase activity;nucleotide binding;purine nucleotide binding;purine rib…		cell part;cytoplasm;intracellular membrane-bounded organelle;intracellular organelle;membrane;mitochondrion;organelle		67.314	1.32146	1.58694	1.23343
Abcf1	ATP-binding cassette sub-family F member 1	Q6P542	adenyl nucleotide binding;adenyl ribonucleotide binding;ATP binding;ATPase activity;binding;catalytic activity;hydrolase activity;hydrolase activity, acting on acid anhydrides;hydrolase activity, acting on acid anhydrides, in phosphorus-containing anhydrides;nucleic acid binding;nucleoside-triphosphatase activity;nucleotide binding;purine nucleotide binding;purine ribonucleoside triphosphate bind…	biological regulation;cellular process;regulation of translation;translational initiation	cell part;cytoplasm;intracellular non-membrane-bounded organelle;intracellular organelle;macromolecular complex;membrane;nuclear envelope;nucleoplasm;organelle;ribonucleoprotein complex;ribosome		94.944	1.29335	1.56449	1.17811
Abcf2	ATP-binding cassette sub-family F member 2	Q99LE6	adenyl nucleotide binding;adenyl ribonucleotide binding;ATP binding;ATPase activity;binding;catalytic activity;hydrolase activity;hydrolase activity, acting on acid anhydrides;hydrolase activity, acting on acid anhydrides, in phosphorus-containing anhydrides;nucleoside-triphosphatase activity;nucleotide binding;purine nucleotide binding;purine ribonucleoside triphosphate binding;purine ribonucleo…		cell part;intracellular membrane-bounded organelle;intracellular organelle;membrane;mitochondrion;organelle		71.781	1.03259	1.27143	1.37911
Abcf3	ATP-binding cassette sub-family F member 3	A0A338P6L5;Q8K268	adenyl nucleotide binding;adenyl ribonucleotide binding;ATP binding;ATPase activity;binding;catalytic activity;hydrolase activity;hydrolase activity, acting on acid anhydrides;hydrolase activity, acting on acid anhydrides, in phosphorus-containing anhydrides;nucleoside-triphosphatase activity;nucleotide binding;purine nucleotide binding;purine ribonucleoside triphosphate binding;purine ribonucleo…	immune system process;multi-organism process;response to biotic stimulus;response to stimulus;response to stress	cell part;membrane		79.864	1.05006		0.948832
Abhd14b	Alpha/beta hydrolase domain-containing protein 14B	A0A087WRJ2;A0A087WPF8;A0A087WSR2;E9QN99;A0A087WP24;Q8VCR7	catalytic activity;hydrolase activity	biological regulation;metabolic process	cell part;cytoplasm;cytosol;extracellular organelle;intracellular membrane-bounded organelle;intracellular non-membrane-bounded organelle;intracellular organelle;nucleolus;nucleus;organelle;vesicle		22.45	0.255571		0.124532
Abi1	Abl interactor 1	B7ZCU2;B7ZCU5;B7ZCU4;B7ZCU3;B7ZCU0;J3QNK8;Q8CBW3	binding;enzyme activator activity;enzyme binding;enzyme regulator activity;kinase activator activity;kinase regulator activity;proline-rich region binding;protein binding;protein complex binding;protein domain specific binding;protein kinase activator activity;protein kinase regulator activity;protein tyrosine kinase activator activity;SH3 domain binding;ubiquitin protein ligase binding	anatomical structure development;anatomical structure formation involved in morphogenesis;anatomical structure morphogenesis;behavior;biological regulation;cell development;cell motility;cellular component morphogenesis;cellular component movement;cellular component organization;cellular metabolic process;cellular process;cytoskeleton organization;developmental process;locomotion;macromolecule me…	cell leading edge;cell part;cell projection;cytoskeleton;cytosol;extracellular organelle;filopodium;intracellular;intracellular membrane-bounded organelle;intracellular non-membrane-bounded organelle;intracellular organelle;macromolecular complex;membrane;neuron projection;nucleus;organelle;protein complex;site of polarized growth;vesicle	Regulation of actin cytoskeleton	43.174	1.30245	1.34502	1.20938
Abr	Active breakpoint cluster region-related protein	A0A571BG95;E9PUE7;Q5SSL4	adenyl nucleotide binding;adenyl ribonucleotide binding;ATP binding;binding;catalytic activity;enzyme activator activity;enzyme regulator activity;GTPase activator activity;GTPase regulator activity;guanyl-nucleotide exchange factor activity;kinase activity;nucleoside-triphosphatase regulator activity;nucleotide binding;phosphotransferase activity, alcohol group as acceptor;protein kinase activit…	anatomical structure development;anatomical structure morphogenesis;biological regulation;cellular component organization;cellular metabolic process;cellular process;circulatory system process;cytoskeleton organization;developmental process;macromolecule metabolic process;macromolecule modification;metabolic process;multicellular organismal process;neurological system process;organelle organizati…	cell part;cytosol;extracellular organelle;macromolecular complex;membrane;organelle;plasma membrane;protein complex;vesicle	Chronic myeloid leukemia;Pathways in cancer	133	0.904546		0.919265
Abracl	Costars family protein ABRACL	A0A1W2P7X0;E9QMV2;Q4KML4					6.4374	1.24929	1.7159	0.85663
Acaa1a;Acaa1b	3-ketoacyl-CoA thiolase A, peroxisomal;3-ketoacyl-CoA thiolase B, peroxisomal	Q921H8;H3BJZ9;H3BKL5;Q8VCH0	acetyl-CoA C-acetyltransferase activity;acetyl-CoA C-acyltransferase activity;acetyltransferase activity;acyl-CoA oxidase activity;C-acetyltransferase activity;C-acyltransferase activity;catalytic activity;oxidoreductase activity;oxidoreductase activity, acting on the CH-CH group of donors;oxidoreductase activity, acting on the CH-CH group of donors, oxygen as acceptor;palmitoyl-CoA oxidase activ…	catabolic process;cellular ketone metabolic process;cellular lipid metabolic process;cellular metabolic process;cellular process;lipid metabolic process;metabolic process;organic acid metabolic process;primary metabolic process;small molecule metabolic process	cell part;intracellular membrane-bounded organelle;intracellular organelle;membrane;microbody;mitochondrion;organelle;peroxisome	Benzoate degradation;Biosynthesis of unsaturated fatty acids;Fatty acid metabolism;Peroxisome;PPAR signaling pathway;Valine, leucine and isoleucine degradation	43.953	-0.395269	0.704084	0.30543
Acaca	Acetyl-CoA carboxylase 1;Biotin carboxylase	Q5SWU9	acetyl-CoA carboxylase activity;adenyl nucleotide binding;adenyl ribonucleotide binding;ATP binding;binding;biotin carboxylase activity;catalytic activity;cation binding;CoA carboxylase activity;ion binding;ligase activity;ligase activity, forming carbon-carbon bonds;ligase activity, forming carbon-nitrogen bonds;metal ion binding;nucleotide binding;purine nucleotide binding;purine ribonucleoside…	biological regulation;biosynthetic process;cellular component assembly;cellular component organization;cellular ketone metabolic process;cellular lipid metabolic process;cellular metabolic process;cellular process;cofactor metabolic process;homeostatic process;lipid metabolic process;macromolecular complex assembly;macromolecule metabolic process;metabolic process;multicellular organismal process…	cell part;cytoplasm;cytoskeleton;cytosol;extracellular organelle;intracellular membrane-bounded organelle;intracellular non-membrane-bounded organelle;intracellular organelle;mitochondrion;nucleolus;nucleus;organelle;vesicle	Fatty acid biosynthesis;Insulin signaling pathway;Propanoate metabolism;Pyruvate metabolism	265.25	0.93085	1.52118	1.2136
Acadl	Long-chain specific acyl-CoA dehydrogenase, mitochondrial	P51174;A0A0R4J083	acyl-CoA dehydrogenase activity;acyl-CoA oxidase activity;binding;carboxylic acid binding;catalytic activity;coenzyme binding;cofactor binding;fatty acid binding;fatty-acyl-CoA binding;flavin adenine dinucleotide binding;lipid binding;long-chain-acyl-CoA dehydrogenase activity;monocarboxylic acid binding;oxidoreductase activity;oxidoreductase activity, acting on the CH-CH group of donors;oxidored…	amine metabolic process;biological regulation;catabolic process;cellular amino acid metabolic process;cellular component assembly;cellular component organization;cellular ketone metabolic process;cellular lipid metabolic process;cellular metabolic process;cellular nitrogen compound metabolic process;cellular process;homeostatic process;lipid metabolic process;macromolecular complex assembly;metab…	cell part;cytoplasm;intracellular membrane-bounded organelle;intracellular organelle;membrane;mitochondrion;organelle	Fatty acid metabolism;PPAR signaling pathway	47.896	0.162017		0.53049
Acap2	Arf-GAP with coiled-coil, ANK repeat and PH domain-containing protein 2	D4AFX6;A0A338P6P6;Q6ZQK5	binding;cation binding;enzyme activator activity;enzyme binding;enzyme regulator activity;GTPase activator activity;GTPase binding;GTPase regulator activity;ion binding;metal ion binding;nucleoside-triphosphatase regulator activity;protein binding;Rab GTPase binding;Ras GTPase binding;small GTPase binding;transition metal ion binding;zinc ion binding	biological regulation;cellular process	cell part;cell projection;membrane	Endocytosis	88.085	0.989501		0.94962
Acat1	Acetyl-CoA acetyltransferase, mitochondrial	Q8QZT1	acetyl-CoA C-acetyltransferase activity;acetyl-CoA C-acyltransferase activity;acetyltransferase activity;binding;C-acetyltransferase activity;C-acyltransferase activity;catalytic activity;cation binding;coenzyme binding;cofactor binding;ion binding;metal ion binding;transferase activity;transferase activity, transferring acyl groups;transferase activity, transferring acyl groups other than amino-…	anatomical structure development;cellular component assembly;cellular component organization;developmental process;macromolecular complex assembly;protein complex assembly;response to chemical stimulus;response to endogenous stimulus;response to external stimulus;response to extracellular stimulus;response to starvation;response to stimulus;response to stress	cell part;extracellular organelle;intracellular membrane-bounded organelle;intracellular organelle;membrane;mitochondrion;organelle;vesicle	Benzoate degradation;Butanoate metabolism;Carbon fixation pathways in prokaryotes;Fatty acid metabolism;Glyoxylate and dicarboxylate metabolism;Lysine degradation;Propanoate metabolism;Pyruvate metabolism;Synthesis and degradation of ketone bodies;Terpenoid backbone biosynthesis;Tryptophan metabolism;Two-component system;Valine, leucine and isoleucine degradation	44.816	0.218022
Acat2;Acat3	Acetyl-CoA acetyltransferase, cytosolic	Q8CAY6;G3XA25;A0A3B2WAL8;Q80X81	acetyl-CoA C-acetyltransferase activity;acetyl-CoA C-acyltransferase activity;acetyltransferase activity;C-acetyltransferase activity;C-acyltransferase activity;catalytic activity;transferase activity;transferase activity, transferring acyl groups;transferase activity, transferring acyl groups other than amino-acyl groups	biological regulation;regulation of transport	cell part;cytoplasm;extracellular organelle;intracellular membrane-bounded organelle;intracellular non-membrane-bounded organelle;intracellular organelle;mitochondrion;nucleolus;nucleoplasm;nucleus;organelle;vesicle	Benzoate degradation;Butanoate metabolism;Carbon fixation pathways in prokaryotes;Fatty acid metabolism;Glyoxylate and dicarboxylate metabolism;Lysine degradation;Propanoate metabolism;Pyruvate metabolism;Synthesis and degradation of ketone bodies;Terpenoid backbone biosynthesis;Tryptophan metabolism;Two-component system;Valine, leucine and isoleucine degradation	41.297	1.20875	1.32003	1.24028
Acbd3	Golgi resident protein GCP60	A0A0R4J079;Q8BMP6	binding;carboxylic acid binding;coenzyme binding;cofactor binding;fatty acid binding;fatty-acyl-CoA binding;lipid binding;monocarboxylic acid binding	biosynthetic process;establishment of localization;lipid metabolic process;metabolic process;primary metabolic process;transport	cell part;Golgi apparatus;intracellular membrane-bounded organelle;intracellular organelle;membrane;mitochondrion;organelle		60.181	0.951518		1.03889
Acd	Adrenocortical dysplasia protein	Q5EE38;A0A1D5RLA2	binding;DNA binding;DNA polymerase binding;enzyme binding;nucleic acid binding;protein binding	anatomical structure development;anatomical structure morphogenesis;biological regulation;cellular component assembly;cellular component organization;cellular localization;cellular metabolic process;cellular nitrogen compound metabolic process;cellular process;chromosome organization;developmental process;DNA metabolic process;establishment of localization;homeostatic process;localization;macromo…	cell part;cytoplasm;intracellular membrane-bounded organelle;intracellular organelle;macromolecular complex;nucleoplasm;nucleus;organelle;telomere cap complex		44.713
Acin1	Apoptotic chromatin condensation inducer in the nucleus	F6RJ39;Q9JIX8	binding;nucleotide binding	biological regulation;cell death;cell differentiation;cellular component organization;cellular metabolic process;cellular nitrogen compound metabolic process;cellular process;chromosome organization;death;developmental process;DNA metabolic process;DNA packaging;macromolecule metabolic process;metabolic process;mRNA metabolic process;mRNA processing;nitrogen compound metabolic process;nucleobase-…	cell part;cytoplasm;intracellular membrane-bounded organelle;intracellular non-membrane-bounded organelle;intracellular organelle;macromolecular complex;membrane;nucleolus;nucleoplasm;nucleus;organelle;plasma membrane;protein complex	mRNA surveillance pathway;RNA transport;Spliceosome	150.72	0.17918	0.579989	1.03296
Acly	ATP-citrate synthase	Q91V92;Q3V117	acid-thiol ligase activity;adenyl nucleotide binding;adenyl ribonucleotide binding;ATP binding;ATP citrate synthase activity;binding;catalytic activity;cation binding;CoA-ligase activity;cofactor binding;ion binding;ligase activity;ligase activity, forming carbon-sulfur bonds;metal ion binding;nucleotide binding;purine nucleotide binding;purine ribonucleoside triphosphate binding;purine ribonucle…	biosynthetic process;carbohydrate metabolic process;cellular metabolic process;cellular process;cofactor metabolic process;lipid metabolic process;metabolic process;primary metabolic process	cell part;cytoplasm;extracellular organelle;intracellular;intracellular membrane-bounded organelle;intracellular organelle;membrane;mitochondrion;nucleoplasm;organelle;plasma membrane;vesicle	Carbon fixation pathways in prokaryotes;Citrate cycle (TCA cycle)	119.73	1.11022	1.32668	1.21682
Aco1	Cytoplasmic aconitate hydratase	P28271	4 iron, 4 sulfur cluster binding;aconitate hydratase activity;binding;carbon-oxygen lyase activity;catalytic activity;cation binding;hydro-lyase activity;ion binding;iron-responsive element binding;iron-sulfur cluster binding;lyase activity;metal cluster binding;metal ion binding;mRNA binding;nucleic acid binding;RNA binding	biological regulation;catabolic process;cellular homeostasis;cellular ion homeostasis;cellular ketone metabolic process;cellular metabolic process;cellular process;cofactor metabolic process;developmental process;homeostatic process;metabolic process;multicellular organismal process;organic acid metabolic process;post-embryonic development;regulation of translation;response to chemical stimulus;r…	cell part;cytoplasm;cytosol;endoplasmic reticulum;extracellular organelle;Golgi apparatus;intracellular membrane-bounded organelle;intracellular organelle;mitochondrion;organelle;vesicle	Carbon fixation pathways in prokaryotes;Citrate cycle (TCA cycle);Glyoxylate and dicarboxylate metabolism	98.124	0.939663	1.34238	0.97883
Aco2	Aconitate hydratase, mitochondrial	Q99KI0	3 iron, 4 sulfur cluster binding;4 iron, 4 sulfur cluster binding;aconitate hydratase activity;binding;carbon-oxygen lyase activity;catalytic activity;cation binding;hydro-lyase activity;ion binding;iron ion binding;iron-sulfur cluster binding;lyase activity;metal cluster binding;metal ion binding;transition metal ion binding	catabolic process;cellular ketone metabolic process;cellular metabolic process;cellular process;cofactor metabolic process;metabolic process;organic acid metabolic process;small molecule metabolic process	cell part;intracellular membrane-bounded organelle;intracellular organelle;mitochondrion;nucleus;organelle	Carbon fixation pathways in prokaryotes;Citrate cycle (TCA cycle);Glyoxylate and dicarboxylate metabolism	85.462	0.60562	0.780466	0.956717
Acot1;Acot6;Acot4;Acot3	Acyl-coenzyme A thioesterase 1;Acyl-coenzyme A thioesterase 6;Acyl-coenzyme A thioesterase 4;Acyl-coenzyme A thioesterase 3	O55137;A0A1Y7VMZ4;Q32Q92;Q8BWN8;Q9QYR7	acyl-CoA hydrolase activity;acyl-CoA thioesterase activity;binding;carboxylic ester hydrolase activity;catalytic activity;CoA hydrolase activity;hydrolase activity;hydrolase activity, acting on ester bonds;palmitoyl-CoA hydrolase activity;protein binding;receptor binding;succinyl-CoA hydrolase activity;thiolester hydrolase activity	catabolic process;cellular ketone metabolic process;cellular lipid metabolic process;cellular metabolic process;cellular process;cofactor metabolic process;lipid metabolic process;metabolic process;organic acid metabolic process;primary metabolic process;small molecule metabolic process	cell part;cytoplasm;cytosol;intracellular membrane-bounded organelle;intracellular organelle;microbody;mitochondrion;organelle;peroxisome	Biosynthesis of unsaturated fatty acids	46.135
Acot13	Acyl-coenzyme A thioesterase 13;Acyl-coenzyme A thioesterase 13, N-terminally processed	Q9CQR4	acyl-CoA hydrolase activity;catalytic activity;CoA hydrolase activity;hydrolase activity;hydrolase activity, acting on ester bonds;thiolester hydrolase activity	cellular component assembly;cellular component organization;macromolecular complex assembly;metabolic process;protein complex assembly	cell part;cytosol;extracellular organelle;intracellular membrane-bounded organelle;intracellular non-membrane-bounded organelle;intracellular organelle;mitochondrion;nucleus;organelle;vesicle		15.183
Acot2	Acyl-coenzyme A thioesterase 2, mitochondrial	Q9QYR9	acyl-CoA hydrolase activity;acyl-CoA thioesterase activity;binding;carboxylic ester hydrolase activity;catalytic activity;CoA hydrolase activity;hydrolase activity;hydrolase activity, acting on ester bonds;palmitoyl-CoA hydrolase activity;protein binding;receptor binding;thiolester hydrolase activity	cellular ketone metabolic process;cellular lipid metabolic process;cellular metabolic process;cellular process;cofactor metabolic process;lipid metabolic process;metabolic process;organic acid metabolic process;primary metabolic process;small molecule metabolic process	cell part;extracellular organelle;intracellular membrane-bounded organelle;intracellular organelle;mitochondrion;organelle;vesicle	Biosynthesis of unsaturated fatty acids	49.656	0.370505		0.537227
Acot7	Cytosolic acyl coenzyme A thioester hydrolase	E9PYH2;Q91V12	acyl-CoA thioesterase activity;binding;carboxylic acid binding;carboxylic ester hydrolase activity;catalytic activity;CoA hydrolase activity;coenzyme binding;cofactor binding;fatty acid binding;fatty-acyl-CoA binding;hydrolase activity;hydrolase activity, acting on ester bonds;identical protein binding;lipid binding;monocarboxylic acid binding;palmitoyl-CoA hydrolase activity;protein binding;prot…	biosynthetic process;catabolic process;cellular ketone metabolic process;cellular lipid metabolic process;cellular metabolic process;cellular nitrogen compound metabolic process;cellular process;cofactor metabolic process;heterocycle metabolic process;lipid metabolic process;metabolic process;nitrogen compound metabolic process;nucleobase-containing compound metabolic process;nucleobase-containin…	cell body;cell part;cell projection;cytoplasm;cytosol;extracellular organelle;neuron projection;nucleoplasm;organelle;vesicle	Biosynthesis of unsaturated fatty acids	42.826	1.16728	1.52315	1.0042
Acp1	Low molecular weight phosphotyrosine protein phosphatase	Q561M1;Q9D358	acid phosphatase activity;catalytic activity;hydrolase activity;hydrolase activity, acting on ester bonds;non-membrane spanning protein tyrosine phosphatase activity;phosphatase activity;phosphoprotein phosphatase activity;phosphoric ester hydrolase activity;protein tyrosine phosphatase activity		cell part;cytoplasm;extracellular organelle;organelle;vesicle	Riboflavin metabolism	18.192	1.27555		1.17548
Acp6	Lysophosphatidic acid phosphatase type 6	Q8BP40	acid phosphatase activity;catalytic activity;hydrolase activity;hydrolase activity, acting on ester bonds;lysophosphatidic acid phosphatase activity;phosphatase activity;phosphoric ester hydrolase activity	cell differentiation;cellular lipid metabolic process;cellular metabolic process;cellular process;developmental process;lipid metabolic process;metabolic process;phosphorus metabolic process;primary metabolic process	cell part;cytoplasm;intracellular membrane-bounded organelle;intracellular organelle;mitochondrion;organelle	Riboflavin metabolism	47.624	1.25475	1.42996	0.97426
Acsl4	Long-chain-fatty-acid--CoA ligase 4	Q9QUJ7	acid-thiol ligase activity;adenyl nucleotide binding;adenyl ribonucleotide binding;arachidonate-CoA ligase activity;ATP binding;binding;catalytic activity;enzyme binding;fatty acid ligase activity;kinase binding;ligase activity;ligase activity, forming carbon-sulfur bonds;long-chain fatty acid-CoA ligase activity;nucleotide binding;protein binding;protein domain specific binding;protein kinase bi…	anatomical structure development;biological regulation;biosynthetic process;cell differentiation;cellular component assembly;cellular component organization;cellular ketone metabolic process;cellular lipid metabolic process;cellular metabolic process;cellular process;developmental process;establishment of localization;glycerol ether metabolic process;lipid metabolic process;lipid transport;macrom…	cell body;cell part;cytoplasm;endoplasmic reticulum;extracellular organelle;Golgi apparatus;intracellular membrane-bounded organelle;intracellular organelle;lipid particle;membrane;microbody;mitochondrion;neuronal cell body;organelle;vesicle	Adipocytokine signaling pathway;Fatty acid metabolism;Peroxisome;PPAR signaling pathway	79.076	1.14142	1.50188	1.29487
Acss2	Acetyl-coenzyme A synthetase, cytoplasmic	A2AQN5;A2AQN4;Q9QXG4;F7CU63	acetate-CoA ligase activity;acid-thiol ligase activity;adenyl nucleotide binding;adenyl ribonucleotide binding;ATP binding;binding;catalytic activity;CoA-ligase activity;ligase activity;ligase activity, forming carbon-sulfur bonds;nucleotide binding;purine nucleotide binding;purine ribonucleoside triphosphate binding;purine ribonucleotide binding;ribonucleotide binding	biosynthetic process;cellular ketone metabolic process;cellular metabolic process;cellular process;cofactor metabolic process;lipid metabolic process;metabolic process;organic acid metabolic process;primary metabolic process;small molecule metabolic process	cell part;cytoplasm;intracellular membrane-bounded organelle;intracellular organelle;nucleoplasm;organelle	Carbon fixation pathways in prokaryotes;Glycolysis / Gluconeogenesis;Methane metabolism;Propanoate metabolism;Pyruvate metabolism	79.343
Acta1;Actc1;Actg2;Acta2	Actin, alpha skeletal muscle;Actin, alpha cardiac muscle 1;Actin, gamma-enteric smooth muscle;Actin, aortic smooth muscle	P68134;P68033;P63268;P62737;A0A494B9T3;D3YZY0;D3Z2K3;A0A1D5RM20	adenyl nucleotide binding;adenyl ribonucleotide binding;ATP binding;ATPase activity;binding;catalytic activity;cytoskeletal protein binding;enzyme binding;hydrolase activity;hydrolase activity, acting on acid anhydrides;hydrolase activity, acting on acid anhydrides, in phosphorus-containing anhydrides;kinase binding;myosin binding;nucleoside-triphosphatase activity;nucleotide binding;protein bind…	anatomical structure development;anatomical structure formation involved in morphogenesis;anatomical structure morphogenesis;biological regulation;cell development;cell growth;cellular component assembly;cellular component movement;cellular component organization;cellular process;circulatory system process;cytoskeleton organization;developmental process;growth;metabolic process;multicellular orga…	cell part;cytoplasm;cytoskeleton;extracellular organelle;extracellular space;intracellular non-membrane-bounded organelle;intracellular organelle;macromolecular complex;membrane;organelle;plasma membrane;protein complex;vesicle	Cardiac muscle contraction;Dilated cardiomyopathy;Hypertrophic cardiomyopathy (HCM);Vascular smooth muscle contraction	42.051
Actbl2	Beta-actin-like protein 2	Q8BFZ3	adenyl nucleotide binding;adenyl ribonucleotide binding;ATP binding;binding;nucleotide binding;purine nucleotide binding;purine ribonucleoside triphosphate binding;purine ribonucleotide binding;ribonucleotide binding		cell part;cytoplasm;cytoskeleton;extracellular organelle;extracellular space;intracellular non-membrane-bounded organelle;intracellular organelle;organelle;vesicle		42.004	0.725633	2.09298	0.888857
Actg1;Actb	Actin, cytoplasmic 2;Actin, cytoplasmic 2, N-terminally processed;Actin, cytoplasmic 1;Actin, cytoplasmic 1, N-terminally processed	P63260;P60710;E9Q1F2;E9Q5F4;G3UZ07	adenyl nucleotide binding;adenyl ribonucleotide binding;ATP binding;ATPase activity;binding;catalytic activity;core promoter proximal region DNA binding;core promoter proximal region sequence-specific DNA binding;cytoskeletal protein binding;DNA binding;enhancer binding;enhancer sequence-specific DNA binding;enzyme binding;hydrolase activity;hydrolase activity, acting on acid anhydrides;hydrolase…	anatomical structure development;anatomical structure formation involved in morphogenesis;anatomical structure morphogenesis;biological adhesion;biological regulation;cell adhesion;cellular component assembly;cellular component morphogenesis;cellular component movement;cellular component organization;cellular process;chromatin modification;chromatin organization;chromosome organization;circulator…	cell part;cell projection;cytoplasm;cytoskeleton;cytosol;extracellular organelle;extracellular space;histone methyltransferase complex;intracellular membrane-bounded organelle;intracellular non-membrane-bounded organelle;intracellular organelle;macromolecular complex;membrane;neuron projection;nucleus;organelle;plasma membrane;protein complex;ribonucleoprotein complex;vesicle	Adherens junction;Arrhythmogenic right ventricular cardiomyopathy (ARVC);Bacterial invasion of epithelial cells;Dilated cardiomyopathy;Focal adhesion;Hypertrophic cardiomyopathy (HCM);Leukocyte transendothelial migration;Pathogenic Escherichia coli infection;Phagosome;Phototransduction - fly;Regulation of actin cytoskeleton;Shigellosis;Tight junction;Vibrio cholerae infection;Viral myocarditis	41.792	0.70054	1.99881	0.813951
Actl6a	Actin-like protein 6A	Q9Z2N8;A0A0A6YWG8;D3YVN1	binding;chromatin binding;core promoter proximal region DNA binding;core promoter proximal region sequence-specific DNA binding;DNA binding;enhancer binding;enhancer sequence-specific DNA binding;nucleic acid binding;regulatory region DNA binding;regulatory region nucleic acid binding;RNA polymerase II core promoter proximal region sequence-specific DNA binding;RNA polymerase II distal enhancer s…	anatomical structure development;biological regulation;biosynthetic process;cellular component organization;cellular metabolic process;cellular nitrogen compound metabolic process;cellular process;chromatin modification;chromatin organization;chromosome organization;developmental process;DNA metabolic process;DNA recombination;DNA repair;histone modification;macromolecule metabolic process;macrom…	cell part;chromatin remodeling complex;DNA helicase complex;intracellular membrane-bounded organelle;intracellular non-membrane-bounded organelle;intracellular organelle;macromolecular complex;membrane;nucleolus;nucleus;organelle;plasma membrane;protein complex		47.447	0.988603	0.0776325	1.03778
Actn1	Alpha-actinin-1	Q7TPR4;A1BN54	actin binding;actin filament binding;binding;calcium ion binding;cation binding;cytoskeletal protein binding;double-stranded RNA binding;identical protein binding;integrin binding;ion binding;ion channel binding;ligand-dependent nuclear receptor transcription coactivator activity;metal ion binding;nucleic acid binding;protein binding;protein binding transcription factor activity;protein complex b…	biological regulation;cell junction organization;cellular component assembly;cellular component organization;cellular process;cytoskeleton organization;organelle organization	brush border;cell part;cell projection;cytoplasm;cytoplasmic membrane-bounded vesicle;cytoskeleton;extracellular organelle;extracellular space;intracellular membrane-bounded organelle;intracellular non-membrane-bounded organelle;intracellular organelle;membrane;neuron projection;nucleus;organelle;plasma membrane;vesicle	Adherens junction;Amoebiasis;Arrhythmogenic right ventricular cardiomyopathy (ARVC);Focal adhesion;Leukocyte transendothelial migration;Regulation of actin cytoskeleton;Systemic lupus erythematosus;Tight junction	103.07	0.563353	1.24711	0.594142
Actn4	Alpha-actinin-4	P57780;A0A1L1SV25;E9Q2W9	actin binding;actin filament binding;ankyrin binding;binding;binding, bridging;calcium ion binding;cation binding;cytoskeletal protein binding;enzyme binding;hormone receptor binding;identical protein binding;ion binding;ligand-dependent nuclear receptor transcription coactivator activity;lipid binding;metal ion binding;nuclear hormone receptor binding;nucleoside binding;phosphatase binding;phosp…	anatomical structure morphogenesis;behavior;biological regulation;cell junction organization;cellular component assembly;cellular component morphogenesis;cellular component organization;cellular localization;cellular membrane organization;cellular process;circulatory system process;cytoskeleton organization;developmental process;establishment of localization;localization;membrane organization;mul…	brush border;cell body;cell part;cell projection;cytoplasm;cytoskeleton;extracellular organelle;extracellular space;intracellular membrane-bounded organelle;intracellular non-membrane-bounded organelle;intracellular organelle;macromolecular complex;membrane;neuron projection;neuronal cell body;nucleus;organelle;plasma membrane;protein complex;pseudopodium;ribonucleoprotein complex;vesicle	Adherens junction;Amoebiasis;Arrhythmogenic right ventricular cardiomyopathy (ARVC);Focal adhesion;Leukocyte transendothelial migration;Regulation of actin cytoskeleton;Systemic lupus erythematosus;Tight junction	104.98	0.597839	1.12348	0.62153
Actr10	Actin-related protein 10	Q9QZB7		cellular component movement;cellular process	cell part;cytoplasm;macromolecular complex;protein complex		46.207	1.15284		1.14948
Actr1a	Alpha-centractin	P61164;A0A494BB86	adenyl nucleotide binding;adenyl ribonucleotide binding;ATP binding;binding;nucleotide binding;purine nucleotide binding;purine ribonucleoside triphosphate binding;purine ribonucleotide binding;ribonucleotide binding		cell part;centrosome;cytoplasm;extracellular organelle;intracellular non-membrane-bounded organelle;intracellular organelle;macromolecular complex;microtubule organizing center;organelle;protein complex;vesicle		37.669	0.753832	1.446	0.942158
Actr1b	Beta-centractin	Q8R5C5;E0CZD4;E0CYB4	adenyl nucleotide binding;adenyl ribonucleotide binding;ATP binding;binding;nucleotide binding;purine nucleotide binding;purine ribonucleoside triphosphate binding;purine ribonucleotide binding;ribonucleotide binding		cell part;centrosome;cytoplasm;extracellular organelle;intracellular non-membrane-bounded organelle;intracellular organelle;macromolecular complex;membrane;microtubule organizing center;organelle;protein complex;vesicle		42.281	0.693536	1.27139	1.14899
Actr2	Actin-related protein 2	P61161	adenyl nucleotide binding;adenyl ribonucleotide binding;ATP binding;binding;nucleotide binding;purine nucleotide binding;purine ribonucleoside triphosphate binding;purine ribonucleotide binding;ribonucleotide binding;structural constituent of cytoskeleton;structural molecule activity	anatomical structure formation involved in morphogenesis;biological regulation;cell cycle;cell division;cellular component assembly;cellular component movement;cellular component organization;cellular localization;cellular process;cytokinesis;cytoskeleton organization;developmental process;establishment of localization;establishment or maintenance of cell polarity;localization;meiotic cell cycle;…	cell cortex;cell part;cell projection;cytoplasm;extracellular organelle;macromolecular complex;membrane;organelle;protein complex;vesicle		44.76	0.905544	1.24641	0.948491
Actr3	Actin-related protein 3	Q99JY9	adenyl nucleotide binding;adenyl ribonucleotide binding;ATP binding;binding;nucleotide binding;purine nucleotide binding;purine ribonucleoside triphosphate binding;purine ribonucleotide binding;ribonucleotide binding;structural constituent of cytoskeleton;structural molecule activity	anatomical structure morphogenesis;biological regulation;cell cycle;cell division;cellular component morphogenesis;cellular component movement;cellular component organization;cellular localization;cellular process;cytokinesis;cytoskeleton organization;developmental process;establishment of localization;establishment or maintenance of cell polarity;localization;meiotic cell cycle;organelle localiz…	brush border;cell part;cell projection;cytoplasm;extracellular organelle;intracellular non-membrane-bounded organelle;intracellular organelle;macromolecular complex;membrane;organelle;protein complex;synapse;vesicle		47.357	1.00984	1.16729	1.03485
Actr6	Actin-related protein 6	A0A0R4J009;Q9D864		cellular component organization;cellular process;chromatin modification;chromatin organization;chromosome organization;organelle organization	cell part;cytoplasm;cytoskeleton;intracellular membrane-bounded organelle;intracellular non-membrane-bounded organelle;intracellular organelle;nucleus;organelle		45.785	0.126054		0.744703
Actr8	Actin-related protein 8	A0A286YDL4;Q8R2S9	adenyl nucleotide binding;adenyl ribonucleotide binding;ATP binding;binding;nucleotide binding;purine nucleotide binding;purine ribonucleoside triphosphate binding;purine ribonucleotide binding;ribonucleotide binding	biological regulation;biosynthetic process;cell division;cellular component organization;cellular metabolic process;cellular nitrogen compound metabolic process;cellular process;chromatin modification;chromatin organization;chromosome organization;DNA metabolic process;DNA recombination;DNA repair;macromolecule metabolic process;metabolic process;mitosis;nitrogen compound metabolic process;nuclea…	cell part;chromatin remodeling complex;DNA helicase complex;intracellular membrane-bounded organelle;intracellular organelle;macromolecular complex;nucleus;organelle;protein complex		70.545			1.07672
Acy1	Aminoacylase-1	A0A1L1SS90;A0A0R4J050;Q99JW2;A0A1L1SRC1;A0A1L1SRW7;A0A087WPX1	aminoacylase activity;binding;catalytic activity;cation binding;hydrolase activity;hydrolase activity, acting on carbon-nitrogen (but not peptide) bonds;hydrolase activity, acting on carbon-nitrogen (but not peptide) bonds, in linear amides;ion binding;metal ion binding;metallopeptidase activity;peptidase activity;peptidase activity, acting on L-amino acid peptides	amine metabolic process;cellular amino acid metabolic process;cellular ketone metabolic process;cellular metabolic process;cellular nitrogen compound metabolic process;cellular process;metabolic process;nitrogen compound metabolic process;organic acid metabolic process;primary metabolic process;small molecule metabolic process	cell part;cytoplasm;extracellular organelle;organelle;vesicle	Arginine and proline metabolism	45.794	1.03565	1.15946	0.933239
Acyp1	Acylphosphatase;Acylphosphatase-1	E9QJT5;P56376	acylphosphatase activity;catalytic activity;hydrolase activity;hydrolase activity, acting on acid anhydrides;hydrolase activity, acting on acid anhydrides, in phosphorus-containing anhydrides	metabolic process	extracellular organelle;organelle;vesicle	Aminobenzoate degradation;Pyruvate metabolism	17.344	1.11047	2.22432	1.20167
Ada	Adenosine deaminase	P03958	adenosine deaminase activity;binding;catalytic activity;cation binding;deaminase activity;hydrolase activity;hydrolase activity, acting on carbon-nitrogen (but not peptide) bonds;hydrolase activity, acting on carbon-nitrogen (but not peptide) bonds, in cyclic amidines;ion binding;metal ion binding;nucleoside binding;purine nucleoside binding;transition metal ion binding;zinc ion binding	aging;amine transport;anatomical structure development;behavior;biological regulation;biosynthetic process;catabolic process;cell activation;cell differentiation;cellular aromatic compound metabolic process;cellular metabolic compound salvage;cellular metabolic process;cellular nitrogen compound metabolic process;cellular process;developmental process;embryo development;establishment of localizat…	cell body;cell part;cell surface;cytoplasm;cytosol;extracellular space;intracellular membrane-bounded organelle;intracellular organelle;lysosome;membrane;neuronal cell body;organelle;plasma membrane;vacuole	Primary immunodeficiency;Purine metabolism	39.991	1.07973		1.22443
Adam10	Disintegrin and metalloproteinase domain-containing protein 10	E9PYF2;O35598	binding;catalytic activity;cation binding;endopeptidase activity;enzyme binding;hydrolase activity;identical protein binding;ion binding;kinase binding;metal ion binding;metalloendopeptidase activity;metallopeptidase activity;peptidase activity;peptidase activity, acting on L-amino acid peptides;protein binding;protein dimerization activity;protein domain specific binding;protein homodimerization…	biological regulation;cell activation;cellular metabolic process;cellular process;developmental process;embryo development;establishment of localization;immune system process;macromolecule metabolic process;macromolecule modification;metabolic process;nuclear transport;nucleocytoplasmic transport;phosphorus metabolic process;primary metabolic process;protein metabolic process;protein modification…	cell part;cell surface;cytoplasm;cytoplasmic membrane-bounded vesicle;extracellular organelle;Golgi apparatus;intracellular membrane-bounded organelle;intracellular organelle;membrane;nucleus;organelle;plasma membrane;vesicle	Alzheimer's disease;Epithelial cell signaling in Helicobacter pylori infection	83.967	-0.739224	0.474994	0.0292331
Adam15	Disintegrin and metalloproteinase domain-containing protein 15	O88839	binding;catalytic activity;cation binding;endopeptidase activity;hydrolase activity;integrin binding;ion binding;metal ion binding;metalloendopeptidase activity;metallopeptidase activity;peptidase activity;peptidase activity, acting on L-amino acid peptides;protein binding;protein complex binding;protein domain specific binding;receptor binding;SH3 domain binding;transition metal ion binding;zinc…	anatomical structure development;anatomical structure formation involved in morphogenesis;anatomical structure morphogenesis;biological adhesion;biological regulation;cell adhesion;cell morphogenesis;cellular component morphogenesis;cellular component organization;cellular process;developmental process;growth;immune system process;macromolecule metabolic process;metabolic process;multicellular or…	cell part;cell projection;cell surface;cytoplasmic membrane-bounded vesicle;extracellular organelle;intracellular membrane-bounded organelle;intracellular organelle;organelle;vesicle		92.663	-2.18741	0.371528
Adam17	Disintegrin and metalloproteinase domain-containing protein 17	J3QNB3;E9PXU2;Q9Z0F8	binding;catalytic activity;cation binding;cytokine receptor binding;endopeptidase activity;growth factor receptor binding;hydrolase activity;integrin binding;interleukin-6 receptor binding;ion binding;metal ion binding;metalloendopeptidase activity;metallopeptidase activity;Notch binding;PDZ domain binding;peptidase activity;peptidase activity, acting on L-amino acid peptides;protein binding;prot…	anatomical structure development;biological adhesion;biological regulation;cell activation;cell adhesion;cell differentiation;cell motility;cellular component movement;cellular metabolic process;cellular process;developmental process;immune system process;locomotion;macromolecule metabolic process;metabolic process;multicellular organismal process;multi-organism process;primary metabolic process;…	cell part;cell surface;cytoplasm;cytoskeleton;extracellular region;intracellular non-membrane-bounded organelle;intracellular organelle;membrane;organelle;plasma membrane	Alzheimer's disease;Epithelial cell signaling in Helicobacter pylori infection;Notch signaling pathway	95.231		0.627246
Adam9	Disintegrin and metalloproteinase domain-containing protein 9	E9Q638;A0A140LHU0;Q61072	binding;catalytic activity;cation binding;collagen binding;endopeptidase activity;enzyme binding;extracellular matrix binding;hydrolase activity;integrin binding;ion binding;kinase binding;laminin binding;metal ion binding;metalloendopeptidase activity;metallopeptidase activity;peptidase activity;peptidase activity, acting on L-amino acid peptides;protein binding;protein complex binding;protein d…	biological adhesion;biological regulation;cell activation;cell adhesion;cell differentiation;cellular metabolic process;cellular process;developmental process;immune system process;macromolecule metabolic process;macromolecule modification;metabolic process;phosphorus metabolic process;primary metabolic process;protein metabolic process;protein modification process;protein phosphorylation;proteol…	cell part;cell surface;cytoplasm;extracellular organelle;extracellular space;membrane;organelle;plasma membrane;vesicle		91.848	-1.3932		-0.139163
Adamtsl3		G3UXC7	binding;catalytic activity;cation binding;hydrolase activity;ion binding;metal ion binding;metallopeptidase activity;peptidase activity;peptidase activity, acting on L-amino acid peptides;transition metal ion binding;zinc ion binding		extracellular matrix;proteinaceous extracellular matrix		189.74
Adap1		E9PY16	binding;cation binding;enzyme activator activity;enzyme regulator activity;GTPase activator activity;GTPase regulator activity;ion binding;lipid binding;metal ion binding;nucleoside-triphosphatase regulator activity;phosphatidylinositol binding;phosphatidylinositol-3,4,5-trisphosphate binding;phospholipid binding;transition metal ion binding;zinc ion binding	biological regulation	cell part;cytoplasm;intracellular membrane-bounded organelle;intracellular organelle;membrane;nucleus;organelle;plasma membrane		43.37	1.37596		1.03334
Adar	Double-stranded RNA-specific adenosine deaminase	Q99MU3	adenosine deaminase activity;binding;catalytic activity;cation binding;deaminase activity;DNA binding;double-stranded RNA adenosine deaminase activity;hydrolase activity;hydrolase activity, acting on carbon-nitrogen (but not peptide) bonds;hydrolase activity, acting on carbon-nitrogen (but not peptide) bonds, in cyclic amidines;ion binding;left-handed Z-DNA binding;metal ion binding;nucleic acid …	anatomical structure development;biological regulation;biosynthetic process;cell differentiation;cellular component assembly;cellular component organization;cellular macromolecular complex assembly;cellular metabolic process;cellular nitrogen compound metabolic process;cellular process;developmental process;embryo development;establishment of localization;immune system process;macromolecular comp…	cell part;cytoplasm;intracellular membrane-bounded organelle;intracellular non-membrane-bounded organelle;intracellular organelle;membrane;nucleolus;nucleoplasm;nucleus;organelle	Cytosolic DNA-sensing pathway;Measles	130.45
Add1	Alpha-adducin	E9Q1K3;F8WHZ9;F8WGR0;Q9QYC0	actin binding;actin filament binding;binding;cytoskeletal protein binding;identical protein binding;protein binding;protein dimerization activity;protein heterodimerization activity;protein homodimerization activity;spectrin binding;structural molecule activity;transcription factor binding	anatomical structure morphogenesis;biological regulation;cell communication;cell differentiation;cell morphogenesis;cellular component assembly;cellular component morphogenesis;cellular component organization;cellular homeostasis;cellular process;cytoskeleton organization;developmental process;embryo development;growth;homeostatic process;macromolecule metabolic process;metabolic process;multicel…	cell part;cell projection;cytoskeleton;F-actin capping protein complex;intracellular membrane-bounded organelle;intracellular non-membrane-bounded organelle;intracellular organelle;macromolecular complex;membrane;neuron projection;nucleoplasm;nucleus;organelle;plasma membrane;protein complex		80.646	0.787133		0.860926
Add3	Gamma-adducin	A0A494B9K4;Q9QYB5	structural molecule activity		brush border;cell cortex;cell part;cell projection;chromosome;cytoplasm;cytoskeleton;intracellular non-membrane-bounded organelle;intracellular organelle;membrane;nuclear chromosome;nucleoplasm;organelle;plasma membrane		78.317	0.762586		0.952954
Adh5	Alcohol dehydrogenase class-3	P28474	alcohol dehydrogenase (NAD) activity;binding;carboxylic acid binding;catalytic activity;cation binding;fatty acid binding;formaldehyde dehydrogenase activity;identical protein binding;ion binding;lipid binding;metal ion binding;monocarboxylic acid binding;oxidoreductase activity;oxidoreductase activity, acting on CH-OH group of donors;oxidoreductase activity, acting on the aldehyde or oxo group o…	aging;alcohol metabolic process;biological regulation;catabolic process;cellular aldehyde metabolic process;cellular lipid metabolic process;cellular metabolic process;cellular process;developmental process;lipid metabolic process;macromolecule metabolic process;macromolecule modification;metabolic process;multicellular organismal process;peptidyl-amino acid modification;primary metabolic process…	cell part;extracellular organelle;intracellular membrane-bounded organelle;intracellular organelle;mitochondrion;nucleus;organelle;vesicle	Chloroalkane and chloroalkene degradation;Drug metabolism - cytochrome P450;Fatty acid metabolism;Glycolysis / Gluconeogenesis;Metabolism of xenobiotics by cytochrome P450;Methane metabolism;Naphthalene degradation;Retinol metabolism;Tyrosine metabolism	39.547	0.991718	1.47309	1.01895
Adi1	1,2-dihydroxy-3-keto-5-methylthiopentene dioxygenase	Q99JT9	acireductone dioxygenase [iron(II)-requiring] activity;binding;catalytic activity;cation binding;dioxygenase activity;ion binding;iron ion binding;metal ion binding;oxidoreductase activity;oxidoreductase activity, acting on single donors with incorporation of molecular oxygen;oxidoreductase activity, acting on single donors with incorporation of molecular oxygen, incorporation of two atoms of oxy…	amine metabolic process;biosynthetic process;cellular amino acid metabolic process;cellular ketone metabolic process;cellular metabolic compound salvage;cellular metabolic process;cellular nitrogen compound metabolic process;cellular process;metabolic process;nitrogen compound metabolic process;organic acid metabolic process;primary metabolic process;small molecule metabolic process;sulfur compou…	cell part;cytoplasm;Golgi apparatus;intracellular membrane-bounded organelle;intracellular organelle;membrane;nucleoplasm;nucleus;organelle;plasma membrane	Cysteine and methionine metabolism	21.523	0.56503		0.639532
Adk	Adenosine kinase	P55264;A0A286YCD7	adenosine kinase activity;adenyl nucleotide binding;adenyl ribonucleotide binding;ATP binding;binding;catalytic activity;cation binding;ion binding;kinase activity;metal ion binding;nucleobase-containing compound kinase activity;nucleoside kinase activity;nucleotide binding;phosphotransferase activity, alcohol group as acceptor;purine nucleotide binding;purine ribonucleoside triphosphate binding;…	biological regulation;biosynthetic process;cell proliferation;cellular metabolic compound salvage;cellular metabolic process;cellular nitrogen compound metabolic process;cellular process;heterocycle metabolic process;metabolic process;nitrogen compound metabolic process;nucleobase-containing compound metabolic process;nucleobase-containing small molecule metabolic process;nucleoside metabolic pro…	cell part;cytoplasm;cytosol;intracellular membrane-bounded organelle;intracellular organelle;nucleoplasm;nucleus;organelle	Purine metabolism	40.148	0.990118	3.46991	0.833722
Adnp	Activity-dependent neuroprotector homeobox protein	Q9Z103	binding;cation binding;chromatin binding;DNA binding;ion binding;metal ion binding;nucleic acid binding	biological regulation;biosynthetic process;cellular metabolic process;cellular nitrogen compound metabolic process;cellular process;macromolecule metabolic process;metabolic process;nitrogen compound metabolic process;nucleobase-containing compound metabolic process;primary metabolic process;RNA metabolic process	cell part;extracellular space;intracellular membrane-bounded organelle;intracellular organelle;nucleus;organelle		124.31	1.00872		1.13063
Adpgk	ADP-dependent glucokinase	Q3UDS7;A0A1L1SSF2;Q8VDL4	ADP-specific glucokinase activity;binding;catalytic activity;cation binding;ion binding;kinase activity;metal ion binding;phosphotransferase activity, alcohol group as acceptor;transferase activity;transferase activity, transferring phosphorus-containing groups	alcohol metabolic process;carbohydrate metabolic process;catabolic process;cellular metabolic process;cellular process;generation of precursor metabolites and energy;metabolic process;primary metabolic process;small molecule metabolic process	cell part;endoplasmic reticulum;extracellular region;intracellular membrane-bounded organelle;intracellular organelle;membrane;organelle	Glycolysis / Gluconeogenesis	53.788			0.367593
Adprh	[Protein ADP-ribosylarginine] hydrolase	P54923	ADP-ribosylarginine hydrolase activity;binding;catalytic activity;cation binding;hydrolase activity;hydrolase activity, acting on glycosyl bonds;hydrolase activity, hydrolyzing N-glycosyl compounds;ion binding;magnesium ion binding;metal ion binding	cellular metabolic process;cellular process;macromolecule metabolic process;macromolecule modification;metabolic process;primary metabolic process;protein metabolic process;protein modification process			40.068	1.1676		0.867009
Adprhl2	Poly(ADP-ribose) glycohydrolase ARH3	Q8CG72	binding;catalytic activity;cation binding;hydrolase activity;hydrolase activity, acting on glycosyl bonds;hydrolase activity, hydrolyzing O-glycosyl compounds;ion binding;metal ion binding;poly(ADP-ribose) glycohydrolase activity	cellular process;response to chemical stimulus;response to oxidative stress;response to stimulus;response to stress	cell part;cytoplasm;intracellular membrane-bounded organelle;intracellular organelle;mitochondrion;nucleoplasm;nucleus;organelle		39.414			0.508686
Adprm	Manganese-dependent ADP-ribose/CDP-alcohol diphosphatase	Q99KS6	ADP-ribose diphosphatase activity;ADP-sugar diphosphatase activity;binding;catalytic activity;cation binding;CDP-glycerol diphosphatase activity;hydrolase activity;hydrolase activity, acting on acid anhydrides;hydrolase activity, acting on acid anhydrides, in phosphorus-containing anhydrides;ion binding;metal ion binding;pyrophosphatase activity			Glycerophospholipid metabolism;Purine metabolism	38.947
Adrbk1	Beta-adrenergic receptor kinase 1	Q99MK8;Q7TS64	adenyl nucleotide binding;adenyl ribonucleotide binding;ATP binding;beta-adrenergic receptor kinase activity;binding;catalytic activity;Edg-2 lysophosphatidic acid receptor binding;endothelial differentiation G-protein coupled receptor binding;G-protein coupled receptor kinase activity;G-protein-coupled receptor binding;kinase activity;nucleotide binding;phosphotransferase activity, alcohol group…	anatomical structure development;biological regulation;cellular component organization;cellular membrane organization;cellular metabolic process;cellular process;developmental process;endocytosis;establishment of localization;interspecies interaction between organisms;locomotion;macromolecule metabolic process;macromolecule modification;membrane invagination;membrane organization;metabolic proces…	cell part;cell projection;cilium;cytoplasm;membrane;plasma membrane	Chemokine signaling pathway;Endocytosis;Phototransduction - fly	75.153	1.2991		1.27128
Adsl	Adenylosuccinate lyase	P54822;E9Q242;E9Q3T7	(S)-2-(5-amino-1-(5-phospho-D-ribosyl)imidazole-4-carboxamido)succinate AMP-lyase (fumarate-forming) activity;amidine-lyase activity;carbon-nitrogen lyase activity;catalytic activity;lyase activity;N6-(1,2-dicarboxyethyl)AMP AMP-lyase (fumarate-forming) activity	biosynthetic process;cellular component assembly;cellular component organization;cellular metabolic process;cellular nitrogen compound metabolic process;cellular process;cellular respiration;generation of precursor metabolites and energy;heterocycle metabolic process;macromolecular complex assembly;metabolic process;nitrogen compound metabolic process;nucleobase-containing compound metabolic proc…	cell part;cytosol;intracellular membrane-bounded organelle;intracellular organelle;mitochondrion;organelle	Alanine, aspartate and glutamate metabolism;Purine metabolism	54.866	1.11439	1.19174	1.25918
Adss	Adenylosuccinate synthetase isozyme 2	P46664	adenylosuccinate synthase activity;binding;catalytic activity;cation binding;GTP binding;guanyl nucleotide binding;guanyl ribonucleotide binding;ion binding;ligase activity;ligase activity, forming carbon-nitrogen bonds;magnesium ion binding;metal ion binding;nucleotide binding;purine nucleotide binding;purine ribonucleoside triphosphate binding;purine ribonucleotide binding;ribonucleotide binding	amine metabolic process;biosynthetic process;cellular amino acid metabolic process;cellular ketone metabolic process;cellular metabolic process;cellular nitrogen compound metabolic process;cellular process;heterocycle metabolic process;metabolic process;nitrogen compound metabolic process;nucleobase-containing compound metabolic process;nucleobase-containing small molecule metabolic process;nucle…	cell part;cytoplasm;cytosol;extracellular organelle;membrane;organelle;plasma membrane;vesicle	Alanine, aspartate and glutamate metabolism;Purine metabolism	50.02	1.0675	1.44179	0.984655
Adssl1	Adenylosuccinate synthetase isozyme 1	P28650;J3QN31	adenylosuccinate synthase activity;binding;catalytic activity;cation binding;GTP binding;GTPase activity;guanyl nucleotide binding;guanyl ribonucleotide binding;hydrolase activity;hydrolase activity, acting on acid anhydrides;hydrolase activity, acting on acid anhydrides, in phosphorus-containing anhydrides;ion binding;ligase activity;ligase activity, forming carbon-nitrogen bonds;magnesium ion b…	amine metabolic process;biosynthetic process;cellular amino acid metabolic process;cellular ketone metabolic process;cellular metabolic process;cellular nitrogen compound metabolic process;cellular process;heterocycle metabolic process;metabolic process;nitrogen compound metabolic process;nucleobase-containing compound metabolic process;nucleobase-containing small molecule metabolic process;nucle…	cell part;cytoplasm;membrane	Alanine, aspartate and glutamate metabolism;Purine metabolism	50.254	1.01834	1.46458	1.06922
Aftph	Aftiphilin	H3BKM5;H3BJH7;Q80WT5	binding;clathrin binding;protein binding	establishment of localization;protein transport;transport	AP-type membrane coat adaptor complex;cell part;cytoplasm;cytosol;Golgi apparatus;intracellular membrane-bounded organelle;intracellular organelle;macromolecular complex;nucleoplasm;nucleus;organelle;protein complex		89.516	1.29755		1.01841
Agap3	Arf-GAP with GTPase, ANK repeat and PH domain-containing protein 3	F8VQE9;Q8VHH5;A0A1D5RMG4;A0A0G2JER6	binding;catalytic activity;cation binding;enzyme activator activity;enzyme regulator activity;GTP binding;GTPase activator activity;GTPase activity;GTPase regulator activity;guanyl nucleotide binding;guanyl ribonucleotide binding;hydrolase activity;hydrolase activity, acting on acid anhydrides;hydrolase activity, acting on acid anhydrides, in phosphorus-containing anhydrides;ion binding;metal ion…	biological regulation;catabolic process;cellular component organization;cellular metabolic process;cellular process;establishment of localization;macromolecule metabolic process;metabolic process;nucleus organization;organelle organization;primary metabolic process;protein metabolic process;protein transport;proteolysis;proteolysis involved in cellular protein catabolic process;response to abioti…	cell part;cytoplasm;intracellular;intracellular membrane-bounded organelle;intracellular organelle;membrane;nucleus;organelle	Endocytosis	97.694	0.809705		1.27074
Agfg1	Arf-GAP domain and FG repeat-containing protein 1	A0A087WNV1;A0A087WSR7;A0A087WR52;Q8K2K6	binding;cation binding;DNA binding;ion binding;metal ion binding;nucleic acid binding;transition metal ion binding;zinc ion binding	anatomical structure formation involved in morphogenesis;cellular component assembly;cellular component organization;cellular process;cytoskeleton organization;developmental process;establishment of localization;multicellular organismal development;multicellular organismal process;nucleus organization;organelle organization;transport	cell body;cell part;cell projection;cytoplasmic membrane-bounded vesicle;intracellular membrane-bounded organelle;intracellular organelle;neuronal cell body;nucleus;organelle;vesicle		53.974	1.19902	1.41234	1.28442
Agfg2	Arf-GAP domain and FG repeat-containing protein 2	Q3TBU7;Q3U2K8;Q80WC7	binding;cation binding;ion binding;metal ion binding;transition metal ion binding;zinc ion binding		cell part;membrane		41.739	0.897877
Agl		A0A0G2JGI9;F8VPN4	4-alpha-glucanotransferase activity;alpha-glucosidase activity;amylo-alpha-1,6-glucosidase activity;binding;carbohydrate binding;catalytic activity;glucosidase activity;glycogen debranching enzyme activity;hydrolase activity;hydrolase activity, acting on glycosyl bonds;hydrolase activity, hydrolyzing O-glycosyl compounds;pattern binding;polysaccharide binding;polyubiquitin binding;protein binding…	biosynthetic process;carbohydrate metabolic process;catabolic process;cellular metabolic process;cellular process;energy reserve metabolic process;generation of precursor metabolites and energy;macromolecule metabolic process;metabolic process;polysaccharide metabolic process;primary metabolic process;response to chemical stimulus;response to endogenous stimulus;response to external stimulus;resp…	cell part;cytoplasm;endoplasmic reticulum;intracellular membrane-bounded organelle;intracellular organelle;nucleoplasm;nucleus;organelle	Starch and sucrose metabolism	174.29	0.0409906	1.62413	0.232648
Ago1	Protein argonaute-1	A0A6I8MX18;Q8CJG1;H3BJ70	basal RNA polymerase II transcription machinery binding;basal transcription machinery binding;binding;core promoter binding;core promoter proximal region DNA binding;core promoter proximal region sequence-specific DNA binding;DNA binding;double-stranded RNA binding;enzyme binding;miRNA binding;nucleic acid binding;pre-miRNA binding;protein binding;regulatory region DNA binding;regulatory region n…	biological regulation;biosynthetic process;catabolic process;cellular component assembly;cellular component organization;cellular macromolecular complex assembly;cellular metabolic process;cellular nitrogen compound metabolic process;cellular process;macromolecular complex assembly;macromolecule metabolic process;metabolic process;mRNA metabolic process;nitrogen compound metabolic process;nucleob…	cell part;cytoplasm;cytosol;intracellular membrane-bounded organelle;intracellular non-membrane-bounded organelle;intracellular organelle;macromolecular complex;membrane;nucleus;organelle;polysome;ribonucleoprotein complex;RNAi effector complex		101.53
Ago2	Protein argonaute-2	Q8CJG0	basal RNA polymerase II transcription machinery binding;basal transcription machinery binding;binding;catalytic activity;cation binding;core promoter binding;DNA binding;double-stranded RNA binding;endonuclease activity;endonuclease activity, active with either ribo- or deoxyribonucleic acids and producing 5'-phosphomonoesters;endoribonuclease activity;endoribonuclease activity, cleaving siRNA-pa…	biological regulation;biosynthetic process;catabolic process;cell differentiation;cellular component assembly;cellular component organization;cellular macromolecular complex assembly;cellular metabolic process;cellular nitrogen compound metabolic process;cellular process;developmental process;gene silencing;macromolecular complex assembly;macromolecule metabolic process;metabolic process;mRNA met…	cell part;cell projection;cytoplasm;cytosol;intracellular membrane-bounded organelle;intracellular non-membrane-bounded organelle;intracellular organelle;macromolecular complex;membrane;neuron projection;nucleus;organelle;polysome;protein complex;ribonucleoprotein complex;RNAi effector complex		97.303	0.653277		0.998304
Agps	Alkyldihydroxyacetonephosphate synthase, peroxisomal	H3BKN2;A2AL50;Q8C0I1;A2AL49	alkylglycerone-phosphate synthase activity;binding;catalytic activity;coenzyme binding;cofactor binding;FAD binding;flavin adenine dinucleotide binding;oxidoreductase activity;oxidoreductase activity, acting on CH-OH group of donors;oxidoreductase activity, acting on the CH-OH group of donors, NAD or NADP as acceptor;transferase activity;transferase activity, transferring alkyl or aryl (other tha…	biosynthetic process;cellular lipid metabolic process;cellular metabolic process;cellular process;glycerol ether metabolic process;lipid metabolic process;metabolic process;primary metabolic process;small molecule metabolic process	cell part;intracellular membrane-bounded organelle;intracellular non-membrane-bounded organelle;intracellular organelle;membrane;microbody;mitochondrion;nucleolus;organelle;peroxisome	Ether lipid metabolism;Peroxisome	63.841	-0.240379		0.938246
Agrn	Agrin;Agrin N-terminal 110 kDa subunit;Agrin C-terminal 110 kDa subunit;Agrin C-terminal 90 kDa fragment;Agrin C-terminal 22 kDa fragment	Z4YK85;M0QWP1;A2ASQ1;Z4YJS5	acetylcholine receptor regulator activity;ATPase inhibitor activity;ATPase regulator activity;binding;calcium ion binding;carbohydrate binding;cation binding;chondroitin sulfate binding;dystroglycan binding;enzyme inhibitor activity;enzyme regulator activity;glycoprotein binding;glycosaminoglycan binding;heparan sulfate proteoglycan binding;ion binding;ion channel binding;metal ion binding;monosa…	biological regulation;cell communication;cell differentiation;cell-cell signaling;cellular component organization;cellular localization;cellular membrane organization;cellular metabolic process;cellular process;developmental process;localization;macromolecule metabolic process;membrane organization;metabolic process;multicellular organismal development;multicellular organismal process;plasma memb…	cell part;cell surface;cytoplasm;extracellular matrix;extracellular organelle;extracellular region;extracellular space;membrane;organelle;plasma membrane;synapse;vesicle	ECM-receptor interaction	204.95		1.53169
Ahctf1	Protein ELYS	Q8CJF7	binding;DNA binding;nucleic acid binding;nucleic acid binding transcription factor activity;sequence-specific DNA binding transcription factor activity	anatomical structure development;biological regulation;biosynthetic process;cellular component assembly;cellular component organization;cellular macromolecular complex assembly;cellular metabolic process;cellular nitrogen compound metabolic process;cellular process;cytokinesis;developmental process;establishment of localization;macromolecular complex assembly;macromolecule metabolic process;metab…	cell part;cytoplasm;extracellular organelle;intracellular membrane-bounded organelle;intracellular non-membrane-bounded organelle;intracellular organelle;kinetochore;macromolecular complex;membrane;nucleoplasm;nucleus;organelle;protein complex;vesicle		247.64
Ahcy	Adenosylhomocysteinase	P50247	adenosylhomocysteinase activity;catalytic activity;hydrolase activity;hydrolase activity, acting on ether bonds;trialkylsulfonium hydrolase activity	cellular metabolic process;cellular process;metabolic process;one-carbon metabolic process;small molecule metabolic process	cell part;cytoplasmic membrane-bounded vesicle;intracellular membrane-bounded organelle;intracellular organelle;organelle;vesicle	Cysteine and methionine metabolism	47.688	0.507157	3.08249	0.709836
Ahcyl1	Putative adenosylhomocysteinase 2	Q80SW1	catalytic activity;hydrolase activity	amine metabolic process;biological regulation;cellular amino acid metabolic process;cellular ketone metabolic process;cellular metabolic process;cellular nitrogen compound metabolic process;cellular process;cofactor metabolic process;establishment of localization;heterocycle metabolic process;macromolecule metabolic process;metabolic process;mRNA metabolic process;mRNA processing;nitrogen compoun…	cell part;cytosol;endoplasmic reticulum;extracellular organelle;intracellular membrane-bounded organelle;intracellular organelle;organelle;vesicle	Cysteine and methionine metabolism	58.951	1.28994		1.20447
Ahcyl2	Adenosylhomocysteinase;Putative adenosylhomocysteinase 3	H3BKT5;F8WI65;F8WGT1;Q68FL4	catalytic activity;hydrolase activity	amine metabolic process;biological regulation;cellular amino acid metabolic process;cellular ketone metabolic process;cellular metabolic process;cellular nitrogen compound metabolic process;cellular process;cofactor metabolic process;establishment of localization;heterocycle metabolic process;macromolecule metabolic process;metabolic process;mRNA metabolic process;mRNA processing;nitrogen compoun…	cell part;cytosol;extracellular organelle;organelle;vesicle	Cysteine and methionine metabolism	66.771	1.23026		0.943407
Ahnak		E9Q616		biological regulation;cellular component assembly;cellular component organization;macromolecular complex assembly;protein complex assembly	cell part;cytoplasm;cytoskeleton;cytosol;extracellular organelle;intracellular membrane-bounded organelle;intracellular non-membrane-bounded organelle;intracellular organelle;membrane;nucleus;organelle;plasma membrane;vesicle		16.255			0.956108
Ahsa1	Activator of 90 kDa heat shock protein ATPase homolog 1	Q8BK64	ATPase activator activity;ATPase regulator activity;binding;chaperone binding;enzyme activator activity;enzyme regulator activity;nucleoside-triphosphatase regulator activity;protein binding	biological regulation;cellular metabolic process;cellular process;macromolecule metabolic process;metabolic process;primary metabolic process;protein folding;protein metabolic process;response to stimulus;response to stress	cell part;cytoplasm;cytosol;endoplasmic reticulum;extracellular organelle;intracellular membrane-bounded organelle;intracellular organelle;organelle;vesicle		38.117	1.1701	1.22308	1.13746
Ahsa2	Activator of 90 kDa heat shock protein ATPase homolog 2	A2AF81;F6S1R2;Q8N9S3;A2AF82	ATPase activator activity;ATPase regulator activity;enzyme activator activity;enzyme regulator activity;nucleoside-triphosphatase regulator activity	response to stimulus;response to stress			37.648	1.24804		1.6214
AI607873		D3Z2E7;E9Q3L4	binding;core promoter binding;core promoter proximal region DNA binding;core promoter proximal region sequence-specific DNA binding;DNA binding;double-stranded DNA binding;identical protein binding;nucleic acid binding;nucleic acid binding transcription factor activity;protein binding;regulatory region DNA binding;regulatory region nucleic acid binding;RNA polymerase II core promoter proximal reg…	biological regulation;cellular process;response to chemical stimulus;response to stimulus	cell part;cytoplasm;intracellular membrane-bounded organelle;intracellular non-membrane-bounded organelle;intracellular organelle;membrane;nucleolus;nucleus;organelle		103.87	1.01181	1.26002	0.643621
Aida	Axin interactor, dorsalization-associated protein	Q8C4Q6	binding;protein binding;protein domain specific binding	biological regulation;developmental process;regulation of protein modification process	cell part;cytoplasm		34.888	1.21197		1.06461
Aifm1	Apoptosis-inducing factor 1, mitochondrial	B1AU25;Q9Z0X1	binding;catalytic activity;coenzyme binding;cofactor binding;DNA binding;electron-transferring-flavoprotein dehydrogenase activity;FAD binding;flavin adenine dinucleotide binding;NAD(P)H oxidase activity;nucleic acid binding;oxidoreductase activity;oxidoreductase activity, acting on NADH or NADPH;oxidoreductase activity, acting on NADH or NADPH, oxygen as acceptor;oxidoreductase activity, acting …	biological regulation;cell death;cell differentiation;cellular component assembly;cellular component organization;cellular homeostasis;cellular macromolecular complex assembly;cellular process;death;developmental process;homeostatic process;macromolecular complex assembly;mitochondrion organization;organelle organization;protein complex assembly;protein complex biogenesis;response to chemical sti…	cell part;cytoplasm;cytosol;intracellular membrane-bounded organelle;intracellular organelle;membrane;mitochondrion;nucleus;organelle	Apoptosis	66.113	0.412619		0.816909
Aim2	Interferon-inducible protein AIM2	Q91VJ1;G3UZ36	binding;DNA binding;double-stranded DNA binding;identical protein binding;nucleic acid binding;protein binding;structure-specific DNA binding	biological regulation;cell death;cellular process;death;establishment of localization;immune system process;protein transport;regulation of transport;response to chemical stimulus;response to drug;response to stimulus;response to stress;secretion;signal transduction;transport	cell part;cytoplasm;cytosol;intracellular membrane-bounded organelle;intracellular organelle;nucleus;organelle	Cytosolic DNA-sensing pathway	40.155	1.34382
Aimp1	Aminoacyl tRNA synthase complex-interacting multifunctional protein 1;Endothelial monocyte-activating polypeptide 2	Q3UZG4;P31230	binding;cytokine activity;identical protein binding;nucleic acid binding;protein binding;protein dimerization activity;protein homodimerization activity;receptor binding;RNA binding;tRNA binding	alcohol metabolic process;anatomical structure formation involved in morphogenesis;biological adhesion;biological regulation;biosynthetic process;carbohydrate metabolic process;cell adhesion;cell communication;cell death;cell motility;cell-cell signaling;cellular component movement;cellular metabolic process;cellular process;death;developmental process;immune system process;locomotion;macromolecu…	cell part;cell surface;cytoplasm;cytoplasmic membrane-bounded vesicle;cytosol;endoplasmic reticulum;extracellular space;Golgi apparatus;intracellular membrane-bounded organelle;intracellular organelle;macromolecular complex;membrane;nucleus;organelle;protein complex;vesicle		35.166	0.932647	1.41528	1.14312
Aimp2	Aminoacyl tRNA synthase complex-interacting multifunctional protein 2	Q8R010;Q8R3V2		biological regulation;biosynthetic process;cell death;cell differentiation;cellular metabolic process;cellular process;death;developmental process;macromolecule metabolic process;metabolic process;primary metabolic process;protein metabolic process;regulation of protein modification process;translation	cell part;cytosol;intracellular membrane-bounded organelle;intracellular organelle;membrane;nucleus;organelle		35.377	1.06838	1.20999	1.03728
Aip	AH receptor-interacting protein	O08915	aryl hydrocarbon receptor binding;binding;GAF domain binding;protein binding;protein binding transcription factor activity;protein domain specific binding;receptor binding;transcription cofactor activity;transcription factor binding;transcription factor binding transcription factor activity;unfolded protein binding	biological regulation;cellular metabolic process;cellular process;establishment of localization;macromolecule metabolic process;metabolic process;primary metabolic process;protein folding;protein maturation;protein metabolic process;protein targeting;protein transport;transport;xenobiotic metabolic process	cell part;cytoplasm;cytosol;macromolecular complex;membrane;nucleoplasm;plasma membrane;protein complex;receptor complex		37.605	1.17079	1.77429	1.2352
Ak2	Adenylate kinase 2, mitochondrial;Adenylate kinase 2, mitochondrial, N-terminally processed	Q9WTP6	adenyl nucleotide binding;adenyl ribonucleotide binding;adenylate kinase activity;ATP binding;binding;catalytic activity;kinase activity;nucleobase-containing compound kinase activity;nucleotide binding;nucleotide kinase activity;phosphotransferase activity, phosphate group as acceptor;purine nucleotide binding;purine ribonucleoside triphosphate binding;purine ribonucleotide binding;ribonucleotid…	anatomical structure development;biosynthetic process;cellular metabolic process;cellular nitrogen compound metabolic process;cellular process;developmental process;generation of precursor metabolites and energy;heterocycle metabolic process;metabolic process;nitrogen compound metabolic process;nucleobase-containing compound metabolic process;nucleobase-containing small molecule metabolic process…	cell part;cytosol;extracellular organelle;intracellular membrane-bounded organelle;intracellular organelle;membrane;mitochondrion;organelle;vesicle	Purine metabolism	26.468	1.01078	1.63335	1.29299
Ak6	Adenylate kinase isoenzyme 6	Q8VCP8;A0A087WRI5	adenyl nucleotide binding;adenyl ribonucleotide binding;adenylate kinase activity;ATP binding;ATPase activity;binding;catalytic activity;dephospho-CoA kinase activity;hydrolase activity;hydrolase activity, acting on acid anhydrides;hydrolase activity, acting on acid anhydrides, in phosphorus-containing anhydrides;kinase activity;nucleobase-containing compound kinase activity;nucleoside-triphospha…	biosynthetic process;cellular metabolic process;cellular nitrogen compound metabolic process;cellular process;cofactor metabolic process;heterocycle metabolic process;metabolic process;nitrogen compound metabolic process;nucleobase-containing compound metabolic process;nucleobase-containing small molecule metabolic process;nucleoside metabolic process;nucleotide metabolic process;phosphorus metab…	cell part;nucleoplasm		19.947	1.6285
Akap10	A-kinase anchor protein 10, mitochondrial	O88845	binding;protein binding;protein kinase A binding	biological regulation;localization	cell part;cytoplasm;intracellular membrane-bounded organelle;intracellular organelle;membrane;mitochondrion;organelle;plasma membrane		73.631			1.09439
Akap11		E9Q777	binding;enzyme regulator activity;kinase regulator activity;protein binding;protein kinase A binding	biological regulation	cell part;intracellular membrane-bounded organelle;intracellular organelle;microbody;organelle;peroxisome		208.76			1.28794
Akap8	A-kinase anchor protein 8	Q9DBR0	binding;cation binding;chromatin binding;DNA binding;double-stranded DNA binding;ion binding;metal ion binding;nucleic acid binding;structure-specific DNA binding;transition metal ion binding;zinc ion binding	cellular component organization;cellular metabolic process;cellular nitrogen compound metabolic process;cellular process;chromosome organization;DNA metabolic process;DNA packaging;macromolecule metabolic process;metabolic process;nitrogen compound metabolic process;nucleobase-containing compound metabolic process;organelle organization;primary metabolic process	cell part;chromosome;Golgi apparatus;intracellular membrane-bounded organelle;intracellular non-membrane-bounded organelle;intracellular organelle;membrane;mitochondrion;nucleoplasm;nucleus;organelle		76.293	0.562152	0.62059	1.1135
Akap8l	A-kinase anchor protein 8-like	A0A494B9L0;Q5RL57;Q9R0L7;A0A494BBL1	binding;catalytic activity;cation binding;DNA binding;ion binding;kinase activity;metal ion binding;nucleic acid binding;transferase activity;transferase activity, transferring phosphorus-containing groups		cell part;cytoplasm;nucleoplasm		67.884
Akap9	A-kinase anchor protein 9	E9QQ10;Q70FJ1	channel regulator activity;potassium channel regulator activity	anatomical structure development;biological regulation;cell development;cellular homeostasis;cellular ion homeostasis;cellular process;developmental process;homeostatic process;multicellular organismal process;regulation of protein modification process;response to chemical stimulus;response to stimulus;signal transduction	cell part;centrosome;cytoplasm;Golgi apparatus;intracellular membrane-bounded organelle;intracellular non-membrane-bounded organelle;intracellular organelle;macromolecular complex;microtubule organizing center;organelle;protein complex		434.13	1.18086
Akr1a1	Alcohol dehydrogenase [NADP(+)]	Q9JII6;B1AXW3	alcohol dehydrogenase (NADP+) activity;alditol:NADP+ 1-oxidoreductase activity;aldo-keto reductase (NADP) activity;catalytic activity;L-glucuronate reductase activity;oxidoreductase activity;oxidoreductase activity, acting on CH-OH group of donors;oxidoreductase activity, acting on the CH-OH group of donors, NAD or NADP as acceptor	alcohol metabolic process;biosynthetic process;carbohydrate metabolic process;catabolic process;cellular aldehyde metabolic process;cellular ketone metabolic process;cellular metabolic process;cellular process;metabolic process;organic acid metabolic process;primary metabolic process;small molecule metabolic process;vitamin metabolic process	cell part;cytosol;extracellular organelle;extracellular space;organelle;vesicle	Caprolactam degradation;Glycerolipid metabolism;Glycolysis / Gluconeogenesis	36.586	1.006	1.62251	0.599694
Akr1b1;Akr1b3	Aldose reductase	P45376;D3YVJ7	alcohol dehydrogenase (NADP+) activity;alditol:NADP+ 1-oxidoreductase activity;aldo-keto reductase (NADP) activity;catalytic activity;glyceraldehyde oxidoreductase activity;oxidoreductase activity;oxidoreductase activity, acting on CH-OH group of donors;oxidoreductase activity, acting on the aldehyde or oxo group of donors;oxidoreductase activity, acting on the CH-OH group of donors, NAD or NADP …		cell part;cytoplasm;extracellular organelle;nucleoplasm;organelle;vesicle	Fructose and mannose metabolism;Galactose metabolism;Glycerolipid metabolism;Pentose and glucuronate interconversions;Pyruvate metabolism	35.732	1.30133	1.68771	1.00775
Akr1b10		G5E895;D3Z494;S4R2G9	catalytic activity;oxidoreductase activity		cell part;intracellular membrane-bounded organelle;intracellular organelle;mitochondrion;organelle		35.848		1.73613	0.895783
Akr1b7	Aldose reductase-related protein 1	P21300	alcohol dehydrogenase (NADP+) activity;alditol:NADP+ 1-oxidoreductase activity;aldo-keto reductase (NADP) activity;catalytic activity;oxidoreductase activity;oxidoreductase activity, acting on CH-OH group of donors;oxidoreductase activity, acting on the CH-OH group of donors, NAD or NADP as acceptor	cellular lipid metabolic process;cellular metabolic process;cellular process;lipid metabolic process;metabolic process;primary metabolic process	cell part;intracellular membrane-bounded organelle;intracellular organelle;mitochondrion;organelle	Fructose and mannose metabolism;Galactose metabolism;Glycerolipid metabolism;Pentose and glucuronate interconversions;Pyruvate metabolism	35.988	1.36973		1.09271
Akr1b8	Aldose reductase-related protein 2	P45377	alcohol dehydrogenase (NADP+) activity;alditol:NADP+ 1-oxidoreductase activity;aldo-keto reductase (NADP) activity;catalytic activity;geranylgeranyl reductase activity;indanol dehydrogenase activity;oxidoreductase activity;oxidoreductase activity, acting on CH-OH group of donors;oxidoreductase activity, acting on the aldehyde or oxo group of donors;oxidoreductase activity, acting on the aldehyde …	alcohol metabolic process;catabolic process;cellular lipid metabolic process;cellular metabolic process;cellular process;lipid metabolic process;metabolic process;primary metabolic process;small molecule metabolic process	cell part;cytoplasm;extracellular organelle;organelle;vesicle	Fructose and mannose metabolism;Galactose metabolism;Glycerolipid metabolism;Pentose and glucuronate interconversions;Pyruvate metabolism	36.12	1.26058	1.79591	1.16696
Akr1c13;Akr1c12	Aldo-keto reductase family 1 member C13	Q8VC28;Q9JLI0	aldo-keto reductase (NADP) activity;catalytic activity;oxidoreductase activity;oxidoreductase activity, acting on CH-OH group of donors;oxidoreductase activity, acting on the CH-OH group of donors, NAD or NADP as acceptor	cellular metabolic process;cellular process;metabolic process;xenobiotic metabolic process			37.057	1.65659	1.14518	0.747156
Akr1e2;Akr1e1	1,5-anhydro-D-fructose reductase	Q9DCT1;Q8CEB6	1,5-anhydro-D-fructose reductase activity;catalytic activity;oxidoreductase activity;oxidoreductase activity, acting on CH-OH group of donors;oxidoreductase activity, acting on the CH-OH group of donors, NAD or NADP as acceptor		cell part;cytoplasm;extracellular organelle;organelle;vesicle		34.46	1.19555		1.12408
Akr7a2	Aflatoxin B1 aldehyde reductase member 2	Q8CG76	alcohol dehydrogenase (NADP+) activity;alditol:NADP+ 1-oxidoreductase activity;aldo-keto reductase (NADP) activity;catalytic activity;epoxide hydrolase activity;ether hydrolase activity;hydrolase activity;hydrolase activity, acting on ether bonds;oxidoreductase activity;oxidoreductase activity, acting on CH-OH group of donors;oxidoreductase activity, acting on the CH-OH group of donors, NAD or NA…		cell part;extracellular organelle;Golgi apparatus;intracellular membrane-bounded organelle;intracellular organelle;mitochondrion;organelle;vesicle		40.612	1.14612	1.73187	1.07845
Akt1	RAC-alpha serine/threonine-protein kinase	P31750;D3Z783;D3YXX3	14-3-3 protein binding;adenyl nucleotide binding;adenyl ribonucleotide binding;ATP binding;binding;catalytic activity;enzyme binding;enzyme regulator activity;identical protein binding;kinase activity;kinase binding;lipid binding;nitric-oxide synthase regulator activity;nucleotide binding;phosphatidylinositol binding;phosphatidylinositol-3,4,5-trisphosphate binding;phosphatidylinositol-3,4-bispho…	aging;alcohol metabolic process;amine metabolic process;anatomical structure development;biological regulation;biosynthetic process;carbohydrate metabolic process;carbohydrate transport;catabolic process;cell death;cell development;cell differentiation;cellular component organization;cellular localization;cellular membrane organization;cellular metabolic process;cellular process;cytoskeleton orga…	cell cortex;cell part;cytoplasm;cytoskeleton;cytosol;intracellular membrane-bounded organelle;intracellular non-membrane-bounded organelle;intracellular organelle;macromolecular complex;membrane;mitochondrion;nucleoplasm;nucleus;organelle;plasma membrane;protein complex	Acute myeloid leukemia;Adipocytokine signaling pathway;Apoptosis;B cell receptor signaling pathway;Carbohydrate digestion and absorption;Chagas disease (American trypanosomiasis);Chemokine signaling pathway;Chronic myeloid leukemia;Colorectal cancer;Endometrial cancer;ErbB signaling pathway;Fc epsilon RI signaling pathway;Fc gamma R-mediated phagocytosis;Focal adhesion;Glioma;Hepatitis C;Insulin …	55.707	1.25843		1.05228
Akt1s1	Proline-rich AKT1 substrate 1	E9QKI5;E9QKI4;Q9D1F4;D3Z4W3;D3Z4R0;D3YWZ1;F6R8S6		biological regulation;cellular component organization;cellular process;regulation of protein modification process;response to stimulus;signal transduction	cell part;cytoplasm;cytosol;intracellular membrane-bounded organelle;intracellular organelle;macromolecular complex;nucleus;organelle;protein complex		30.133
Aktip	AKT-interacting protein	D3Z632;Q64362	acid-amino acid ligase activity;binding;catalytic activity;enzyme binding;ligase activity;ligase activity, forming carbon-nitrogen bonds;protein binding;small conjugating protein ligase activity;ubiquitin protein ligase binding	biological regulation;cell death;cellular component organization;cellular metabolic process;cellular process;death;endosome organization;endosome transport;establishment of localization;macromolecule metabolic process;macromolecule modification;metabolic process;organelle organization;primary metabolic process;protein metabolic process;protein modification by small protein conjugation or removal;…	cell part;cytoplasm;Golgi apparatus;intracellular membrane-bounded organelle;intracellular non-membrane-bounded organelle;intracellular organelle;macromolecular complex;membrane;nucleolus;organelle;plasma membrane;protein complex		29.214
Alad	Delta-aminolevulinic acid dehydratase	P10518	binding;carbon-oxygen lyase activity;catalytic activity;cation binding;hydro-lyase activity;identical protein binding;ion binding;lead ion binding;lyase activity;metal ion binding;porphobilinogen synthase activity;protein binding;transition metal ion binding;zinc ion binding	biosynthetic process;cellular aromatic compound metabolic process;cellular component assembly;cellular component organization;cellular metabolic process;cellular nitrogen compound metabolic process;cellular process;cofactor metabolic process;heterocycle metabolic process;macromolecular complex assembly;metabolic process;nitrogen compound metabolic process;pigment metabolic process;protein complex…	cell part;cytosol;extracellular organelle;intracellular membrane-bounded organelle;intracellular organelle;nucleus;organelle;vesicle	Porphyrin and chlorophyll metabolism	36.023	-0.583857	3.76862	0.162581
Alcam	CD166 antigen	E9Q4G8;E9Q3Q6;Q61490		biological adhesion;cell adhesion;cellular process;locomotion;response to chemical stimulus;response to external stimulus;response to stimulus	cell body;cell part;cell projection;extracellular organelle;neuron projection;neuronal cell body;organelle;vesicle	Cell adhesion molecules (CAMs)	61.9	-0.471748	3.13091	-0.976738
Aldh16a1	Aldehyde dehydrogenase family 16 member A1	D3Z0B9;A0A1B0GSU0;Q571I9	aldehyde dehydrogenase (NAD) activity;catalytic activity;oxidoreductase activity;oxidoreductase activity, acting on the aldehyde or oxo group of donors;oxidoreductase activity, acting on the aldehyde or oxo group of donors, NAD or NADP as acceptor		cell part;extracellular organelle;membrane;organelle;vesicle		84.797	0.622803	0.751761	0.676829
Aldh18a1	Delta-1-pyrroline-5-carboxylate synthase;Glutamate 5-kinase;Gamma-glutamyl phosphate reductase	Q9Z110	adenyl nucleotide binding;adenyl ribonucleotide binding;amino acid kinase activity;ATP binding;binding;catalytic activity;coenzyme binding;cofactor binding;glutamate 5-kinase activity;glutamate-5-semialdehyde dehydrogenase activity;kinase activity;NADP binding;nucleotide binding;oxidoreductase activity;oxidoreductase activity, acting on the aldehyde or oxo group of donors;oxidoreductase activity,…	amine metabolic process;biosynthetic process;cellular amino acid metabolic process;cellular ketone metabolic process;cellular metabolic process;cellular nitrogen compound metabolic process;cellular process;heterocycle metabolic process;metabolic process;nitrogen compound metabolic process;organic acid metabolic process;primary metabolic process;small molecule metabolic process	cell part;cytoplasm;intracellular membrane-bounded organelle;intracellular organelle;membrane;mitochondrion;organelle	Arginine and proline metabolism	87.265			1.22522
Aldh1l1;Aldh1l2	Cytosolic 10-formyltetrahydrofolate dehydrogenase;Mitochondrial 10-formyltetrahydrofolate dehydrogenase	Q8R0Y6;D3Z6B9;Q8K009	aldehyde dehydrogenase (NAD) activity;catalytic activity;formyltetrahydrofolate dehydrogenase activity;hydroxymethyl-, formyl- and related transferase activity;methyltransferase activity;oxidoreductase activity;oxidoreductase activity, acting on the aldehyde or oxo group of donors;oxidoreductase activity, acting on the aldehyde or oxo group of donors, NAD or NADP as acceptor;oxidoreductase activi…	biosynthetic process;catabolic process;cellular aromatic compound metabolic process;cellular metabolic process;cellular nitrogen compound metabolic process;cellular process;cofactor metabolic process;heterocycle metabolic process;metabolic process;nitrogen compound metabolic process;one-carbon metabolic process;small molecule metabolic process	cell part;extracellular organelle;intracellular membrane-bounded organelle;intracellular organelle;mitochondrion;organelle;vesicle	One carbon pool by folate	98.708
Aldh2	Aldehyde dehydrogenase, mitochondrial	A0A0G2JEU1;P47738	3-chloroallyl aldehyde dehydrogenase activity;aldehyde dehydrogenase (NAD) activity;aldehyde dehydrogenase [NAD(P)+] activity;benzaldehyde dehydrogenase (NAD+) activity;binding;catalytic activity;coenzyme binding;cofactor binding;hormone binding;identical protein binding;isoprenoid binding;lipid binding;NAD binding;NAD+ binding;nucleotide binding;oxidoreductase activity;oxidoreductase activity, a…	alcohol metabolic process;anatomical structure development;anatomical structure morphogenesis;behavior;biological regulation;biosynthetic process;catabolic process;cell communication;cell development;cell differentiation;cellular aldehyde metabolic process;cellular component assembly;cellular component organization;cellular ketone metabolic process;cellular lipid metabolic process;cellular metabo…	cell part;cytoplasm;cytosol;extracellular organelle;intracellular membrane-bounded organelle;intracellular organelle;mitochondrion;nucleoplasm;nucleus;organelle;vesicle	Arginine and proline metabolism;Ascorbate and aldarate metabolism;beta-Alanine metabolism;Chloroalkane and chloroalkene degradation;Drug metabolism - cytochrome P450;Fatty acid metabolism;Glycerolipid metabolism;Glycolysis / Gluconeogenesis;Histidine metabolism;Limonene and pinene degradation;Lysine degradation;Metabolism of xenobiotics by cytochrome P450;Pentose and glucuronate interconversions;…	56.537	-0.20314	1.01077	0.426894
Aldh9a1	4-trimethylaminobutyraldehyde dehydrogenase	Q9JLJ2	4-trimethylammoniobutyraldehyde dehydrogenase activity;aldehyde dehydrogenase (NAD) activity;amine binding;aminobutyraldehyde dehydrogenase activity;binding;catalytic activity;coenzyme binding;cofactor binding;NAD binding;nucleotide binding;oxidoreductase activity;oxidoreductase activity, acting on the aldehyde or oxo group of donors;oxidoreductase activity, acting on the aldehyde or oxo group of…	amine metabolic process;anatomical structure development;biological regulation;biosynthetic process;cellular aldehyde metabolic process;cellular amino acid metabolic process;cellular ketone metabolic process;cellular metabolic process;cellular nitrogen compound metabolic process;cellular process;developmental process;metabolic process;neurotransmitter metabolic process;nitrogen compound metabolic…	cell part;cytosol;extracellular organelle;intracellular membrane-bounded organelle;intracellular organelle;mitochondrion;organelle;vesicle	Arginine and proline metabolism;Ascorbate and aldarate metabolism;beta-Alanine metabolism;Fatty acid metabolism;Glycerolipid metabolism;Glycolysis / Gluconeogenesis;Histidine metabolism;Lysine degradation;Propanoate metabolism;Pyruvate metabolism;Tryptophan metabolism;Valine, leucine and isoleucine degradation	53.514	1.10492	1.61615	1.09003
Aldoa	Fructose-bisphosphate aldolase A;Fructose-bisphosphate aldolase	P05064;A6ZI44;D3YWI1;D3Z510;A0A0U1RPN8	aldehyde-lyase activity;binding;carbon-carbon lyase activity;catalytic activity;enzyme binding;fructose-bisphosphate aldolase activity;lyase activity;protease binding;protein binding	alcohol metabolic process;carbohydrate metabolic process;catabolic process;cellular component assembly;cellular component organization;cellular metabolic process;cellular process;generation of precursor metabolites and energy;macromolecular complex assembly;metabolic process;primary metabolic process;protein complex assembly;response to abiotic stimulus;response to biotic stimulus;response to che…	cell part;intracellular membrane-bounded organelle;intracellular organelle;macromolecular complex;membrane;mitochondrion;organelle;protein complex	Carbon fixation in photosynthetic organisms;Fructose and mannose metabolism;Glycolysis / Gluconeogenesis;Pentose phosphate pathway	39.355
Aldoc	Fructose-bisphosphate aldolase C	P05063	aldehyde-lyase activity;binding;carbon-carbon lyase activity;catalytic activity;cytoskeletal protein binding;fructose-bisphosphate aldolase activity;lyase activity;protein binding	aging;alcohol metabolic process;anatomical structure morphogenesis;carbohydrate metabolic process;catabolic process;cell death;cell differentiation;cellular component assembly;cellular component organization;cellular metabolic process;cellular process;death;developmental process;generation of precursor metabolites and energy;macromolecular complex assembly;metabolic process;primary metabolic proc…	cell part;cell projection;extracellular organelle;intracellular membrane-bounded organelle;intracellular organelle;mitochondrion;neuron projection;organelle;vesicle	Carbon fixation in photosynthetic organisms;Fructose and mannose metabolism;Glycolysis / Gluconeogenesis;Pentose phosphate pathway	39.394	0.691249	1.56971	0.520673
Alkbh3	Alpha-ketoglutarate-dependent dioxygenase alkB homolog 3	A2AKV7;A2AKV6;Q8K1E6	binding;catalytic activity;cation binding;cytosine C-5 DNA demethylase activity;demethylase activity;DNA demethylase activity;DNA-N1-methyladenine dioxygenase activity;ferrous iron binding;hydrolase activity;ion binding;iron ion binding;metal ion binding;oxidoreductase activity;oxidoreductase activity, acting on paired donors, with incorporation or reduction of molecular oxygen;oxidoreductase act…	biological regulation;cell proliferation;cellular metabolic process;cellular nitrogen compound metabolic process;cellular process;DNA metabolic process;DNA modification;DNA repair;macromolecule metabolic process;macromolecule modification;metabolic process;nitrogen compound metabolic process;nucleobase-containing compound metabolic process;one-carbon metabolic process;primary metabolic process;re…	cell part;cytoplasm;intracellular membrane-bounded organelle;intracellular organelle;mitochondrion;nucleoplasm;nucleus;organelle		33.061	1.08516		1.19326
Alkbh4	Alpha-ketoglutarate-dependent dioxygenase alkB homolog 4	Q9D8F1	actin binding;binding;catalytic activity;cation binding;cytoskeletal protein binding;dioxygenase activity;ion binding;metal ion binding;oxidoreductase activity;protein binding	biological regulation;biosynthetic process;cellular component organization;cellular metabolic process;cellular nitrogen compound metabolic process;cellular process;cytoskeleton organization;macromolecule metabolic process;macromolecule modification;metabolic process;nitrogen compound metabolic process;nucleobase-containing compound metabolic process;one-carbon metabolic process;organelle organiza…	cell part;cytoplasm;intracellular membrane-bounded organelle;intracellular organelle;midbody;nucleus;organelle		14.615	1.1989
Alkbh5	RNA demethylase ALKBH5	Q3TSG4	binding;catalytic activity;cation binding;demethylase activity;ion binding;metal ion binding;oxidative RNA demethylase activity;oxidoreductase activity;oxidoreductase activity, acting on paired donors, with incorporation or reduction of molecular oxygen;oxidoreductase activity, acting on paired donors, with incorporation or reduction of molecular oxygen, 2-oxoglutarate as one donor, and incorpora…	cell differentiation;cellular metabolic process;cellular nitrogen compound metabolic process;cellular process;developmental process;establishment of localization;macromolecule metabolic process;macromolecule modification;metabolic process;mRNA metabolic process;mRNA processing;multicellular organismal process;nitrogen compound metabolic process;nuclear transport;nucleobase-containing compound met…	cell part;intracellular membrane-bounded organelle;intracellular organelle;nucleus;organelle		44.41	1.01936		0.967046
Als2cr12	Amyotrophic lateral sclerosis 2 chromosomal region candidate gene 12 protein homolog	A0A087WNN1;Q8BVM7			cell part;cytoplasm		49.348
Alyref	THO complex subunit 4	O08583	binding;DNA binding;nucleic acid binding;nucleotide binding;RNA binding;single-stranded DNA binding;structure-specific DNA binding	cellular metabolic process;cellular nitrogen compound metabolic process;cellular process;establishment of localization;macromolecule metabolic process;metabolic process;mRNA metabolic process;mRNA processing;nitrogen compound metabolic process;nucleobase-containing compound metabolic process;nucleobase-containing compound transport;primary metabolic process;RNA metabolic process;RNA processing;RN…	cell part;cytoplasm;intracellular membrane-bounded organelle;intracellular organelle;macromolecular complex;nucleus;organelle;ribonucleoprotein complex;spliceosomal complex	mRNA surveillance pathway;RNA transport;Spliceosome	26.94	0.625632	1.20577	1.12229
Amdhd2	Putative N-acetylglucosamine-6-phosphate deacetylase	F6UP77;F7CUP3;Q8JZV7	binding;catalytic activity;cation binding;deacetylase activity;hydrolase activity;hydrolase activity, acting on carbon-nitrogen (but not peptide) bonds;hydrolase activity, acting on carbon-nitrogen (but not peptide) bonds, in linear amides;ion binding;metal ion binding;N-acetylglucosamine-6-phosphate deacetylase activity	alcohol metabolic process;carbohydrate metabolic process;catabolic process;cellular ketone metabolic process;cellular metabolic process;cellular process;metabolic process;organic acid metabolic process;primary metabolic process;small molecule metabolic process	cell part;intracellular membrane-bounded organelle;intracellular organelle;nucleus;organelle	Amino sugar and nucleotide sugar metabolism	48.02	0.527129	1.2463	-0.0569205
Ammecr1;Ammecr1l	AMME syndrome candidate gene 1 protein homolog;AMMECR1-like protein	Q9JHT5;A0A3Q4EHL9;Q8JZZ6					36.03
Amot	Angiomotin	Q8VHG2;B1AXE9;F6YMV1;A0A067XG49;F6QYS7	angiostatin binding;binding;protein binding;receptor activity	anatomical structure morphogenesis;biological regulation;cell differentiation;cell motility;cellular component movement;cellular component organization;cellular localization;cellular process;circulatory system process;cytoskeleton organization;developmental process;embryo development;establishment or maintenance of cell polarity;localization;locomotion;multicellular organismal process;organelle o…	cell part;cell projection;cell surface;cytoplasm;cytoplasmic membrane-bounded vesicle;intracellular membrane-bounded organelle;intracellular organelle;macromolecular complex;organelle;protein complex;vesicle		120.91
Ampd2	AMP deaminase 2	A2AE27;Q9DBT5	AMP deaminase activity;binding;catalytic activity;cation binding;deaminase activity;hydrolase activity;hydrolase activity, acting on carbon-nitrogen (but not peptide) bonds;hydrolase activity, acting on carbon-nitrogen (but not peptide) bonds, in cyclic amidines;ion binding;metal ion binding	biological regulation;biosynthetic process;cellular metabolic compound salvage;cellular metabolic process;cellular nitrogen compound metabolic process;cellular process;heterocycle metabolic process;homeostatic process;metabolic process;multicellular organismal process;nitrogen compound metabolic process;nucleobase-containing compound metabolic process;nucleobase-containing small molecule metaboli…		Purine metabolism	94.695	0.724083	1.36658	0.673691
Anapc1	Anaphase-promoting complex subunit 1	A2ATQ5;P53995		cell division;cellular component organization;cellular metabolic process;cellular process;macromolecule metabolic process;macromolecule modification;metabolic process;mitosis;nuclear division;organelle fission;organelle organization;primary metabolic process;protein metabolic process;protein modification by small protein conjugation or removal;protein modification process	cell part;intracellular membrane-bounded organelle;intracellular organelle;macromolecular complex;nucleus;organelle;protein complex;ubiquitin ligase complex	Cell cycle;Cell cycle - yeast;Meiosis - yeast;Oocyte meiosis;Progesterone-mediated oocyte maturation;Ubiquitin mediated proteolysis	215.99	0.863553		1.2011
Anapc2	Anaphase-promoting complex subunit 2	Q8BZQ7		biological regulation;cell division;cellular component organization;cellular metabolic process;cellular process;macromolecule metabolic process;macromolecule modification;metabolic process;mitosis;nuclear division;organelle fission;organelle organization;primary metabolic process;protein metabolic process;protein modification by small protein conjugation or removal;protein modification process	cell part;macromolecular complex;protein complex;ubiquitin ligase complex	Cell cycle;Cell cycle - yeast;Meiosis - yeast;Oocyte meiosis;Progesterone-mediated oocyte maturation;Ubiquitin mediated proteolysis	95.306	0.651901		1.09447
Anapc5	Anaphase-promoting complex subunit 5	A0A0G2JE03;Q3TWF7;A0A0G2JDM7;Q8BTZ4;A0A0G2JG78;A0A0G2JFH0;A0A0G2JDE8	binding;enzyme binding;phosphatase binding;protein binding;protein phosphatase binding	cell division;cellular component organization;cellular metabolic process;cellular process;macromolecule metabolic process;macromolecule modification;metabolic process;mitosis;nuclear division;organelle fission;organelle organization;primary metabolic process;protein metabolic process;protein modification by small protein conjugation or removal;protein modification process	cell part;intracellular membrane-bounded organelle;intracellular organelle;macromolecular complex;nucleus;organelle;protein complex;ubiquitin ligase complex	Cell cycle;Cell cycle - yeast;Meiosis - yeast;Oocyte meiosis;Progesterone-mediated oocyte maturation;Ubiquitin mediated proteolysis	80.831	0.893752
Anapc7	Anaphase-promoting complex subunit 7	D3YU58;Q9WVM3	binding;enzyme binding;phosphatase binding;protein binding;protein phosphatase binding	cell division;cellular component organization;cellular metabolic process;cellular process;macromolecule metabolic process;macromolecule modification;metabolic process;mitosis;nuclear division;organelle fission;organelle organization;primary metabolic process;protein metabolic process;protein modification by small protein conjugation or removal;protein modification process	cell part;intracellular membrane-bounded organelle;intracellular organelle;macromolecular complex;nucleus;organelle;protein complex;ubiquitin ligase complex	Cell cycle;Cell cycle - yeast;Meiosis - yeast;Oocyte meiosis;Progesterone-mediated oocyte maturation;Ubiquitin mediated proteolysis	56.167	1.27068		1.18728
Ang	Angiogenin	P21570	actin binding;binding;carbohydrate binding;catalytic activity;cation binding;copper ion binding;cytoskeletal protein binding;DNA binding;endonuclease activity;glycosaminoglycan binding;heparin binding;hydrolase activity;hydrolase activity, acting on ester bonds;identical protein binding;ion binding;metal ion binding;nuclease activity;nucleic acid binding;pattern binding;peptide binding;polysaccha…	anatomical structure development;anatomical structure formation involved in morphogenesis;biological regulation;biosynthetic process;cell differentiation;cell motility;cellular component assembly;cellular component movement;cellular component organization;cellular lipid metabolic process;cellular macromolecular complex assembly;cellular metabolic process;cellular nitrogen compound metabolic proce…	cell body;cell part;extracellular organelle;extracellular region;extracellular space;intracellular membrane-bounded organelle;intracellular non-membrane-bounded organelle;intracellular organelle;macromolecular complex;neuronal cell body;nucleolus;nucleus;organelle;protein complex;site of polarized growth;vesicle		16.228
Ank1	Ankyrin-1	G3UY11;F7D1P5;G5E8J2;B7ZW98;E9QNT8;G8JL84;D3YTV8;D3Z5M4;Q0VGY9;A0A0R4J1N7;Q02357	ATPase binding;binding;binding, bridging;cytoskeletal adaptor activity;cytoskeletal protein binding;enzyme binding;protein binding;protein binding, bridging;spectrin binding	anatomical structure development;biological regulation;biosynthetic process;cell development;cellular metabolic process;cellular nitrogen compound metabolic process;cellular process;cofactor metabolic process;developmental process;establishment of localization;Golgi vesicle transport;heterocycle metabolic process;homeostatic process;ion transport;metabolic process;nitrogen compound metabolic proc…	cell part;cytoskeleton;endoplasmic reticulum;intracellular membrane-bounded organelle;intracellular non-membrane-bounded organelle;intracellular organelle;membrane;nucleus;organelle;plasma membrane		113.97
Ank2	Ankyrin-2	S4R1M4;S4R2R5;S4R2F3;Q8C8R3	ATPase binding;binding;binding, bridging;channel regulator activity;enzyme binding;ion channel binding;potassium channel regulator activity;protein binding;protein binding, bridging;structural constituent of cytoskeleton;structural molecule activity	anatomical structure development;anatomical structure formation involved in morphogenesis;biological regulation;cell junction organization;cellular component assembly;cellular component organization;cellular homeostasis;cellular ion homeostasis;cellular localization;cellular membrane organization;cellular process;developmental process;establishment of localization;homeostatic process;localization…	cell part;cell projection;cytoplasm;cytoskeleton;intracellular;intracellular non-membrane-bounded organelle;intracellular organelle;membrane;neuron projection;organelle;plasma membrane		426.43	1.22306		1.13823
Ankfy1	Rabankyrin-5	Q810B6	binding;cation binding;enzyme binding;GTPase binding;ion binding;metal ion binding;protein binding;Rab GTPase binding;Ras GTPase binding;small GTPase binding	biological regulation;cellular component organization;cellular localization;cellular membrane organization;cellular process;endocytosis;endosome transport;establishment of localization;Golgi vesicle transport;localization;membrane fusion;membrane invagination;membrane organization;organelle fusion;organelle localization;organelle organization;regulation of transport;transport;vacuolar transport;v…	cell part;cytoplasmic membrane-bounded vesicle;endosome;extracellular organelle;intracellular membrane-bounded organelle;intracellular organelle;macromolecular complex;membrane;organelle;protein complex;retromer complex;vesicle		128.65	0.964583	1.06095	0.988957
Ankhd1		E9PUR0;E9Q1M6					263.4			1.03052
Ankrd10	Ankyrin repeat domain-containing protein 10	Q8BG46;Q99LW0;A0A1B0GSE9;A0A1B0GQX7		biological regulation			43.975	1.1363		1.12092
Ankrd13a	Ankyrin repeat domain-containing protein 13A	Q80UP5;F7B209			cell part;endosome;intracellular membrane-bounded organelle;intracellular organelle;membrane;organelle;plasma membrane		67.177	1.05309
Ankrd17	Ankyrin repeat domain-containing protein 17	A0A1W2P6X1;E9QKG6;A0A0G2JDZ9;E9Q804;Q99NH0	binding;chromatin binding	anatomical structure development;biological regulation;developmental maturation;developmental process;immune system process;multi-organism process;regulation of cell cycle;regulation of DNA metabolic process;response to biotic stimulus;response to stimulus;response to stress	cell part;cytoplasm;intracellular membrane-bounded organelle;intracellular organelle;membrane;nucleus;organelle		246.62	1.02475		1.07768
Ankrd28	Serine/threonine-protein phosphatase 6 regulatory ankyrin repeat subunit A	A0A2I3BQJ1;A0A2I3BQ07;Q505D1			cell part;nucleoplasm		116.03	1.14268		1.06007
Ankrd44	Serine/threonine-protein phosphatase 6 regulatory ankyrin repeat subunit B	E9QNQ2;B2RXR6;J3QK13					109.35	0.982987	1.6227	1.12259
Ankrd52	Serine/threonine-protein phosphatase 6 regulatory ankyrin repeat subunit C	Q8BTI7					115.03	1.02938		1.10693
Anks1;Anks1a	Ankyrin repeat and SAM domain-containing protein 1A	A0A3B2WAQ7;Q3UHP6;P59672;A0A3B2W4H6;A0A3B2W7H4	binding;ephrin receptor binding;protein binding;receptor binding	biological regulation;cell maturation;cell motility;cellular component movement;cellular process;developmental maturation;developmental process;locomotion;response to stimulus;signal transduction	cell part;cell projection;cytoplasm;neuron projection;nucleoplasm		122.78	1.19462		1.4106
Ankzf1	Ankyrin repeat and zinc finger domain-containing protein 1	J3QPB4;J3KMQ5;J3QM81;Q80UU1	binding;cation binding;ion binding;metal ion binding		cell part;membrane		82.965	0.79553
Anln	Actin-binding protein anillin	Q8K298	actin binding;binding;cytoskeletal protein binding;protein binding	cell differentiation;cellular component organization;cellular process;cytokinesis;developmental process;mitosis;nuclear division;organelle fission;organelle organization	cell part;cytoskeleton;intracellular membrane-bounded organelle;intracellular non-membrane-bounded organelle;intracellular organelle;nucleoplasm;organelle		122.79	1.25375	1.14558	1.24361
Ano6	Anoctamin-6	A0A2I3BRD2;A0A2I3BPY8;A0A2I3BPX3;Q6P9J9	anion channel activity;anion transmembrane transporter activity;binding;calcium activated cation channel activity;cation channel activity;cation transmembrane transporter activity;channel activity;chloride channel activity;gated channel activity;identical protein binding;intracellular calcium activated chloride channel activity;ion channel activity;ion gated channel activity;ion transmembrane tra…	anatomical structure development;biological regulation;cell motility;cellular component movement;cellular component organization;cellular membrane organization;cellular process;coagulation;developmental process;establishment of localization;immune system process;ion transport;locomotion;membrane organization;multicellular organismal process;plasma membrane organization;regulation of body fluid le…	cell part;cell surface;extracellular organelle;intracellular;macromolecular complex;membrane;organelle;plasma membrane;protein complex;vesicle		54.854	1.02763		1.42249
Anp32a	Acidic leucine-rich nuclear phosphoprotein 32 family member A	D3YYE1;D3Z7M9;O35381;F6UFG6		biological regulation;biosynthetic process;cellular metabolic process;cellular nitrogen compound metabolic process;cellular process;macromolecule metabolic process;metabolic process;nitrogen compound metabolic process;nucleobase-containing compound metabolic process;primary metabolic process;RNA metabolic process	cell part;cytoplasm;endoplasmic reticulum;intracellular membrane-bounded organelle;intracellular organelle;nucleus;organelle		28.537	1.06592	1.23973	1.13466
Anp32b	Acidic leucine-rich nuclear phosphoprotein 32 family member B	Q9EST5		anatomical structure development;biological regulation;cellular component assembly;cellular component organization;cellular macromolecular complex assembly;cellular process;chromatin organization;chromosome organization;developmental process;macromolecular complex assembly;organelle organization;regulation of transport	cell part;cytoplasm;extracellular organelle;intracellular membrane-bounded organelle;intracellular non-membrane-bounded organelle;intracellular organelle;nucleolus;nucleus;organelle;vesicle		31.078	0.983627	1.17443	1.127
Anp32e	Acidic leucine-rich nuclear phosphoprotein 32 family member E	E9Q5H2;E9PZF5;P97822	binding;enzyme inhibitor activity;enzyme regulator activity;histone binding;phosphatase inhibitor activity;phosphatase regulator activity;protein binding	biological regulation;cellular component organization;cellular process;chromatin modification;chromatin organization;chromosome organization;organelle organization	cell part;chromatin remodeling complex;cytoplasm;cytoplasmic membrane-bounded vesicle;intracellular membrane-bounded organelle;intracellular organelle;macromolecular complex;nucleus;organelle;protein complex;vesicle		12.078	0.969275	1.32462	0.94894
Anpep	Aminopeptidase N	P97449	aminopeptidase activity;binding;catalytic activity;cation binding;exopeptidase activity;hydrolase activity;ion binding;metal ion binding;metallopeptidase activity;peptidase activity;peptidase activity, acting on L-amino acid peptides;transition metal ion binding;zinc ion binding	anatomical structure formation involved in morphogenesis;cell differentiation;cellular process;developmental process	cell part;extracellular organelle;extracellular space;intracellular membrane-bounded organelle;intracellular organelle;membrane;organelle;vesicle	Glutathione metabolism;Hematopoietic cell lineage;Renin-angiotensin system	109.65	0.516854	1.46942	-0.703895
Anxa1	Annexin A1	P10107;A0A494BBD8	ATPase activity;ATPase activity, coupled;binding;binding, bridging;calcium ion binding;calcium-dependent phospholipid binding;calcium-dependent protein binding;catalytic activity;cation binding;DNA binding;DNA-dependent ATPase activity;double-stranded DNA-dependent ATPase activity;enzyme inhibitor activity;enzyme regulator activity;helicase activity;hydrolase activity;hydrolase activity, acting o…	anatomical structure development;biological regulation;cell activation;cell differentiation;cell motility;cellular component movement;cellular metabolic process;cellular nitrogen compound metabolic process;cellular process;developmental process;DNA geometric change;DNA metabolic process;establishment of localization;homeostatic process;hormone transport;immune system process;lipid transport;locom…	cell part;cell projection;cell surface;cilium;cytoplasm;cytoskeleton;cytosol;endosome;extracellular organelle;extracellular space;intracellular membrane-bounded organelle;intracellular non-membrane-bounded organelle;intracellular organelle;lysosome;macromolecular complex;membrane;nucleus;organelle;plasma membrane;protein complex;vacuole;vesicle		38.734	0.571918	1.07853	0.176849
Anxa11	Annexin A11	P97384	antigen binding;binding;calcium ion binding;calcium-dependent phospholipid binding;calcium-dependent protein binding;cation binding;ion binding;lipid binding;metal ion binding;MHC class II protein complex binding;MHC protein complex binding;phosphatidylethanolamine binding;phospholipid binding;protein binding	cell cycle;cell division;cellular component organization;cellular membrane organization;cellular process;endocytosis;establishment of localization;membrane invagination;membrane organization;response to chemical stimulus;response to stimulus;transport;vesicle-mediated transport	cell part;cytoplasm;cytoplasmic membrane-bounded vesicle;extracellular organelle;intracellular membrane-bounded organelle;intracellular non-membrane-bounded organelle;intracellular organelle;lysosome;membrane;midbody;nuclear envelope;nucleoplasm;organelle;vacuole;vesicle		54.079	0.957073		0.544764
Anxa2	Annexin A2;Annexin	P07356;B0V2N7;B0V2N8	binding;calcium ion binding;calcium-dependent phospholipid binding;calcium-dependent protein binding;cation binding;enzyme inhibitor activity;enzyme regulator activity;ion binding;lipase inhibitor activity;lipid binding;metal ion binding;phosphatidylinositol binding;phosphatidylinositol-4,5-bisphosphate binding;phospholipase A2 inhibitor activity;phospholipase inhibitor activity;phospholipid bind…	anatomical structure formation involved in morphogenesis;biological regulation;cellular component assembly;cellular component organization;cellular membrane organization;cellular process;developmental process;establishment of localization;extracellular matrix organization;extracellular structure organization;macromolecular complex assembly;membrane organization;multicellular organismal process;or…	cell cortex;cell part;cell projection;cell surface;cytoplasm;cytoplasmic membrane-bounded vesicle;cytosol;endosome;extracellular organelle;extracellular space;intracellular membrane-bounded organelle;intracellular organelle;lipid particle;macromolecular complex;membrane;midbody;nucleus;organelle;plasma membrane;protein complex;vesicle		38.676	0.16259	1.41697	-0.219172
Anxa3	Annexin;Annexin A3	A0A0G2JDV9;Q3TET3;O35639	binding;calcium ion binding;calcium-dependent phospholipid binding;calcium-dependent protein binding;cation binding;enzyme inhibitor activity;enzyme regulator activity;ion binding;lipase inhibitor activity;lipid binding;metal ion binding;phospholipase A2 inhibitor activity;phospholipase inhibitor activity;phospholipid binding;protein binding	biological regulation;cell activation;cellular component organization;cellular membrane organization;cellular process;endocytosis;establishment of localization;exocytosis;immune system process;membrane invagination;membrane organization;multi-organism process;response to biotic stimulus;response to stimulus;response to stress;secretion;transport;vesicle-mediated transport	cell part;cytoplasm;cytoplasmic membrane-bounded vesicle;extracellular organelle;intracellular membrane-bounded organelle;intracellular organelle;membrane;organelle;plasma membrane;vesicle		36.384	0.635287		0.421791
Anxa4	Annexin A4;Annexin	P97429;F7ANV6;A0A0N4SW89;D3Z0S1;A0A0N4SV57	binding;calcium ion binding;calcium-dependent phospholipid binding;calcium-dependent protein binding;cation binding;identical protein binding;ion binding;lipid binding;metal ion binding;NF-kappaB binding;phospholipid binding;protein binding;transcription factor binding	anatomical structure development;biological regulation;cell differentiation;cellular process;developmental process;regulation of transport	cell part;cell surface;cytoplasm;extracellular organelle;intracellular membrane-bounded organelle;intracellular organelle;membrane;nucleus;organelle;plasma membrane;vesicle		35.915	0.825322	1.87901	-0.130424
Anxa5	Annexin A5	P48036	binding;calcium ion binding;calcium-dependent phospholipid binding;cation binding;ion binding;lipid binding;metal ion binding;phospholipid binding	biological regulation;coagulation;multicellular organismal process;regulation of body fluid levels;response to chemical stimulus;response to stimulus	cell part;extracellular organelle;intracellular;membrane;organelle;vesicle		35.752	0.455514	1.43092	0.503911
Anxa6	Annexin;Annexin A6	F8WIT2;P14824	binding;calcium ion binding;calcium-dependent phospholipid binding;calcium-dependent protein binding;cation binding;channel activity;cholesterol binding;gated channel activity;GTP binding;guanyl nucleotide binding;guanyl ribonucleotide binding;identical protein binding;ion binding;ion channel activity;ion transmembrane transporter activity;ligand-gated channel activity;ligand-gated ion channel ac…	biological regulation;cellular component assembly;cellular component organization;cellular homeostasis;cellular ion homeostasis;cellular process;establishment of localization;homeostatic process;ion transport;macromolecular complex assembly;protein complex assembly;transmembrane transport;transport	cell part;cytoplasmic membrane-bounded vesicle;cytosol;extracellular organelle;intracellular membrane-bounded organelle;intracellular organelle;membrane;organelle;vesicle		75.288	1.07096	2.2608	0.675891
Anxa7	Annexin A7	A0A2C9F2D2;Q07076	binding;calcium ion binding;calcium-dependent phospholipid binding;calcium-dependent protein binding;cation binding;integrin binding;ion binding;lipid binding;metal ion binding;phospholipid binding;protein binding;protein complex binding;receptor binding	autophagy;behavior;behavioral interaction between organisms;biological regulation;catabolic process;cell differentiation;cell proliferation;cellular component organization;cellular homeostasis;cellular ion homeostasis;cellular metabolic process;cellular process;developmental process;homeostatic process;membrane fusion;membrane organization;metabolic process;multicellular organismal process;multi-…	cell part;cytosol;extracellular organelle;intracellular membrane-bounded organelle;intracellular organelle;membrane;nuclear envelope;nucleus;organelle;plasma membrane;vesicle		52.27			0.585623
Aoah	Acyloxyacyl hydrolase;Acyloxyacyl hydrolase small subunit;Acyloxyacyl hydrolase large subunit	O35298	acyloxyacyl hydrolase activity;carboxylic ester hydrolase activity;catalytic activity;hydrolase activity;hydrolase activity, acting on ester bonds	biological regulation;carbohydrate metabolic process;cellular lipid metabolic process;cellular metabolic process;cellular process;lipid metabolic process;macromolecule metabolic process;metabolic process;polysaccharide metabolic process;primary metabolic process	extracellular region		65.154	-1.43901
Ap1b1	AP-1 complex subunit beta-1	Q5SVG5;Q5SVG4;O35643	binding;clathrin binding;enzyme binding;kinase binding;protein binding;protein kinase binding;protein transporter activity;substrate-specific transporter activity;transporter activity	cellular process;establishment of localization;protein transport;transport;vesicle-mediated transport	AP-type membrane coat adaptor complex;cell part;intracellular membrane-bounded organelle;intracellular organelle;macromolecular complex;membrane;organelle;protein complex	Lysosome	101.19	0.88861	1.04782	1.04984
Ap1g1	AP-1 complex subunit gamma-1	Q8CBB7;P22892	binding;cytoskeletal protein binding;enzyme binding;GTPase binding;GTP-dependent protein binding;kinesin binding;protein binding;protein transporter activity;Rab GTPase binding;Ras GTPase binding;small GTPase binding;substrate-specific transporter activity;transporter activity	biological regulation;cellular process;endosome transport;establishment of localization;Golgi vesicle transport;protein transport;regulation of transport;transport;vacuolar transport;vesicle-mediated transport	AP-type membrane coat adaptor complex;cell part;cytoplasm;cytoplasmic membrane-bounded vesicle;endosome;Golgi apparatus;intracellular membrane-bounded organelle;intracellular organelle;macromolecular complex;membrane;organelle;protein complex;vesicle	Lysosome	91.721	1.03817	-0.045713	0.871911
Ap1g2	AP-1 complex subunit gamma-like 2	O88512	protein transporter activity;substrate-specific transporter activity;transporter activity	cellular process;establishment of localization;protein transport;transport;vesicle-mediated transport	AP-type membrane coat adaptor complex;cell part;cytoplasmic membrane-bounded vesicle;intracellular membrane-bounded organelle;intracellular organelle;macromolecular complex;membrane;organelle;protein complex;vesicle	Lysosome	87.862	0.850067	1.03039	0.768393
Ap1m1	AP-1 complex subunit mu-1	P35585		cellular component organization;cellular process;endosome transport;establishment of localization;organelle organization;pigment granule organization;protein transport;transport;vesicle organization;vesicle-mediated transport	AP-type membrane coat adaptor complex;cell part;extracellular organelle;macromolecular complex;membrane;organelle;protein complex;vesicle	Lysosome	48.542	0.725509	0.843906	0.942715
Ap1s2	AP-1 complex subunit sigma-2	Q3TIV9;B1B0F6;Q8BW87;Q9DB50	protein transporter activity;substrate-specific transporter activity;transporter activity	cellular process;establishment of localization;protein transport;transport;vesicle-mediated transport	cell part;extracellular organelle;Golgi apparatus;intracellular membrane-bounded organelle;intracellular organelle;macromolecular complex;membrane;organelle;protein complex;vesicle	Lysosome	18.615	0.505788		0.379769
Ap2a1	AP-2 complex subunit alpha-1	P17426	binding;enzyme binding;kinase binding;protein binding;protein kinase binding;protein transporter activity;substrate-specific transporter activity;transporter activity	cellular component organization;cellular membrane organization;cellular process;endocytosis;establishment of localization;membrane invagination;membrane organization;protein transport;transport;vesicle-mediated transport	AP-type membrane coat adaptor complex;cell part;cytoplasmic membrane-bounded vesicle;intracellular membrane-bounded organelle;intracellular organelle;macromolecular complex;membrane;organelle;protein complex;vesicle	Endocrine and other factor-regulated calcium reabsorption;Endocytosis;Huntington's disease	107.66	0.869206	1.14001	0.989754
Ap2a2	AP-2 complex subunit alpha-2	P17427	binding;enzyme binding;kinase binding;lipid binding;protein binding;protein kinase binding;protein transporter activity;substrate-specific transporter activity;transporter activity	cellular component organization;cellular membrane organization;cellular process;endocytosis;establishment of localization;membrane invagination;membrane organization;protein transport;transport;vesicle-mediated transport	AP-type membrane coat adaptor complex;cell part;cytoplasmic membrane-bounded vesicle;intracellular membrane-bounded organelle;intracellular organelle;macromolecular complex;membrane;organelle;plasma membrane;protein complex;vesicle	Endocrine and other factor-regulated calcium reabsorption;Endocytosis;Huntington's disease	104.02	0.983741	1.07585	1.08534
Ap2b1	AP-2 complex subunit beta;AP complex subunit beta	Q9DBG3;H3BIY9;H3BKM0	binding;clathrin binding;protein binding;protein transporter activity;substrate-specific transporter activity;transporter activity	cellular component organization;cellular membrane organization;cellular process;endocytosis;establishment of localization;membrane invagination;membrane organization;protein transport;transport;vesicle-mediated transport	AP-type membrane coat adaptor complex;cell part;intracellular membrane-bounded organelle;intracellular organelle;macromolecular complex;membrane;organelle;plasma membrane;protein complex	Endocrine and other factor-regulated calcium reabsorption;Endocytosis;Huntington's disease	104.58	0.825312	0.947276	1.01759
Ap2m1	AP-2 complex subunit mu	P84091;Q3TWV4	binding;lipid binding;peptide binding;signal sequence binding	cellular component organization;cellular membrane organization;cellular process;endocytosis;establishment of localization;membrane invagination;membrane organization;protein transport;transport;vesicle-mediated transport	AP-type membrane coat adaptor complex;cell part;cytoplasmic membrane-bounded vesicle;extracellular organelle;intracellular membrane-bounded organelle;intracellular organelle;macromolecular complex;membrane;mitochondrion;organelle;plasma membrane;protein complex;vesicle	Endocrine and other factor-regulated calcium reabsorption;Endocytosis;Huntington's disease	49.654	0.816975	1.27363	0.912266
Ap2s1	AP-2 complex subunit sigma	P62743;A0A0U1RPS0	protein transporter activity;substrate-specific transporter activity;transporter activity	cellular component organization;cellular membrane organization;cellular process;endocytosis;establishment of localization;membrane invagination;membrane organization;protein transport;transport;vesicle-mediated transport	AP-type membrane coat adaptor complex;cell part;macromolecular complex;protein complex	Endocrine and other factor-regulated calcium reabsorption;Endocytosis;Huntington's disease	17.018	0.798926	0.73813	0.917186
Ap3b1	AP-3 complex subunit beta-1	Q9Z1T1;A0A338P6V5	binding;enzyme binding;GTP-dependent protein binding;phosphatase binding;protein binding;protein phosphatase binding	biological regulation;cellular component movement;cellular component organization;cellular process;coagulation;cytoskeleton-dependent intracellular transport;establishment of localization;immune system process;ion transport;multicellular organismal process;organelle organization;pigment granule organization;protein targeting;protein transport;regulation of body fluid levels;transport;vacuolar tra…	AP-type membrane coat adaptor complex;cell part;cytoplasm;Golgi apparatus;intracellular membrane-bounded organelle;intracellular organelle;macromolecular complex;membrane;nucleoplasm;organelle;protein complex	Lysosome	122.74	0.956196	1.41669	0.926014
Ap3d1	AP-3 complex subunit delta-1	O54774		biological regulation;cellular component movement;cellular component organization;cellular localization;cellular membrane organization;cellular process;cytoskeleton-dependent intracellular transport;endosome transport;establishment of localization;immune system process;ion transport;localization;membrane organization;protein transport;transport;vesicle-mediated transport	cell part;cell projection;macromolecular complex;membrane;neuron projection;nucleoplasm;protein complex	Lysosome	135.08	1.07148		1.08013
Ap3m1	AP-3 complex subunit mu-1	Q9JKC8;H7BWY2;A0A286YDZ6	binding;enzyme binding;GTPase binding;protein binding;Rab GTPase binding;Ras GTPase binding;small GTPase binding	cellular component movement;cellular process;cytoskeleton-dependent intracellular transport;establishment of localization;protein transport;transport;vesicle-mediated transport	AP-type membrane coat adaptor complex;cell part;Golgi apparatus;intracellular membrane-bounded organelle;intracellular organelle;macromolecular complex;membrane;organelle;protein complex	Lysosome	46.936	1.27125		1.08544
Ap3s1	AP-3 complex subunit sigma-1	A0A286YD58;A0A286YDU3;Q9DCR2	protein transporter activity;substrate-specific transporter activity;transporter activity	cellular component movement;cellular process;cytoskeleton-dependent intracellular transport;establishment of localization;protein transport;transport;vesicle-mediated transport	AP-type membrane coat adaptor complex;cell part;macromolecular complex;membrane;protein complex	Lysosome	6.4022
Ap4e1	AP-4 complex subunit epsilon-1	Q80V94;H3BK54		cellular process;establishment of localization;protein transport;transport;vesicle-mediated transport	cell part;macromolecular complex;protein complex	Lysosome	124.84
Ap5z1	AP-5 complex subunit zeta-1	A0A0G2JFH9;Q3U829		cellular metabolic process;cellular nitrogen compound metabolic process;cellular process;DNA metabolic process;DNA recombination;DNA repair;endosome transport;establishment of localization;macromolecule metabolic process;metabolic process;nitrogen compound metabolic process;nucleobase-containing compound metabolic process;primary metabolic process;protein transport;response to DNA damage stimulus…	cell part;cytoplasm;intracellular membrane-bounded organelle;intracellular organelle;nucleoplasm;nucleus;organelle		87.521			0.701472
Apaf1	Apoptotic protease-activating factor 1	O88879;G3XA09	adenyl nucleotide binding;adenyl ribonucleotide binding;ADP binding;apoptotic protease activator activity;ATP binding;binding;caspase activator activity;caspase regulator activity;enzyme activator activity;enzyme regulator activity;identical protein binding;nucleotide binding;peptidase activator activity;peptidase regulator activity;protein binding;purine nucleotide binding;purine ribonucleoside …	anatomical structure development;anatomical structure formation involved in morphogenesis;biological regulation;cell death;cellular process;death;developmental process;multicellular organismal development;multicellular organismal process	cell part;cytosol;extracellular organelle;intracellular membrane-bounded organelle;intracellular organelle;macromolecular complex;nucleus;organelle;protein complex;vesicle	Alzheimer's disease;Amyotrophic lateral sclerosis (ALS);Apoptosis;Huntington's disease;ko05152;p53 signaling pathway;Parkinson's disease;Small cell lung cancer	141	1.2316		0.764945
Apbb1ip	Amyloid beta A4 precursor protein-binding family B member 1-interacting protein	Q8R5A3		biological regulation;cell activation;cell growth;cellular process;developmental process;growth;immune system process;response to stimulus;signal transduction	cell leading edge;cell part;cell projection;cytoskeleton;cytosol;intracellular non-membrane-bounded organelle;intracellular organelle;macromolecular complex;membrane;organelle;plasma membrane;protein complex;receptor complex		74.318	1.14662		1.10421
Apeh	Acylamino-acid-releasing enzyme	Q8R146;A0A0R4J107	catalytic activity;endopeptidase activity;exopeptidase activity;hydrolase activity;omega peptidase activity;peptidase activity;peptidase activity, acting on L-amino acid peptides;serine hydrolase activity;serine-type endopeptidase activity;serine-type peptidase activity	cellular metabolic process;cellular process;macromolecule metabolic process;metabolic process;primary metabolic process;protein metabolic process;proteolysis	cell part;cytoplasm;extracellular organelle;membrane;organelle;vesicle		81.58	0.683803	0.86987	0.453383
Apex1	DNA-(apurinic or apyrimidinic site) lyase;DNA-(apurinic or apyrimidinic site) lyase, mitochondrial	P28352;F6QA74;D3Z124;D3Z6R9	3'-5' exonuclease activity;3'-5'-exodeoxyribonuclease activity;binding;carbon-oxygen lyase activity;catalytic activity;cation binding;chromatin binding;chromatin DNA binding;damaged DNA binding;deoxyribonuclease activity;DNA binding;DNA-(apurinic or apyrimidinic site) lyase activity;double-stranded DNA specific 3'-5' exodeoxyribonuclease activity;double-stranded DNA specific exodeoxyribonuclease …	aging;biological regulation;biosynthetic process;catabolic process;cellular homeostasis;cellular metabolic process;cellular nitrogen compound metabolic process;cellular process;developmental process;DNA metabolic process;DNA modification;DNA recombination;DNA repair;homeostatic process;macromolecule metabolic process;macromolecule modification;metabolic process;mRNA metabolic process;nitrogen com…	cell part;centrosome;cytoplasm;endoplasmic reticulum;intracellular membrane-bounded organelle;intracellular non-membrane-bounded organelle;intracellular organelle;macromolecular complex;microtubule organizing center;mitochondrion;nucleolus;nucleoplasm;nucleus;organelle;protein complex;transcription factor complex	Base excision repair	35.49	1.13984	1.43467	1.08765
Api5	Apoptosis inhibitor 5	O35841	binding;fibroblast growth factor binding;growth factor binding;protein binding	biological regulation;cell death;cellular process;death	cell part;cytoplasm;intracellular membrane-bounded organelle;intracellular organelle;macromolecular complex;membrane;nucleoplasm;nucleus;organelle;ribonucleoprotein complex;spliceosomal complex		56.784	1.16852	1.17461	1.1323
Apip	Methylthioribulose-1-phosphate dehydratase	Q9WVQ5	binding;carbon-oxygen lyase activity;catalytic activity;cation binding;hydro-lyase activity;identical protein binding;ion binding;lyase activity;metal ion binding;methylthioribulose 1-phosphate dehydratase activity;protein binding;transition metal ion binding;zinc ion binding	amine metabolic process;biological regulation;biosynthetic process;cell death;cellular amino acid metabolic process;cellular ketone metabolic process;cellular metabolic compound salvage;cellular metabolic process;cellular nitrogen compound metabolic process;cellular process;cofactor metabolic process;death;heterocycle metabolic process;metabolic process;nitrogen compound metabolic process;nucleob…	cell part;cytoplasm	Cysteine and methionine metabolism	26.949	1.24346		1.10763
Aplp2	Amyloid-like protein 2	A0A1L1SS44;Q60709;Q06335	binding;carbohydrate binding;cation binding;DNA binding;endopeptidase inhibitor activity;endopeptidase regulator activity;enzyme inhibitor activity;enzyme regulator activity;glycosaminoglycan binding;heparin binding;identical protein binding;ion binding;metal ion binding;nucleic acid binding;pattern binding;peptidase inhibitor activity;peptidase regulator activity;polysaccharide binding;protein b…	alcohol metabolic process;anatomical structure development;behavior;behavioral interaction between organisms;biological regulation;cellular component organization;cellular homeostasis;cellular ion homeostasis;cellular process;developmental process;extracellular matrix organization;extracellular structure organization;homeostatic process;lipid metabolic process;metabolic process;multicellular orga…	cell part;extracellular organelle;intracellular membrane-bounded organelle;intracellular organelle;membrane;nucleus;organelle;plasma membrane;vesicle		71.302	-1.32054	1.02237	-2.01973
Apoa1bp	NAD(P)H-hydrate epimerase	Q8K4Z3	binding;cation binding;identical protein binding;ion binding;metal ion binding;nucleotide binding;protein binding;protein dimerization activity;protein homodimerization activity	cellular component assembly;cellular component organization;cellular metabolic process;cellular nitrogen compound metabolic process;cellular process;cofactor metabolic process;heterocycle metabolic process;macromolecular complex assembly;metabolic process;nitrogen compound metabolic process;nucleobase-containing compound metabolic process;nucleobase-containing small molecule metabolic process;nuc…	cell body;cell part;cell projection;cilium;cytoplasm;extracellular organelle;extracellular region;extracellular space;intracellular membrane-bounded organelle;intracellular organelle;mitochondrion;nucleoplasm;organelle;vesicle		30.972			0.11214
Apobec1	C->U-editing enzyme APOBEC-1	A0A0N4SVL6;A0A0N4SW85;P51908	AU-rich element binding;binding;catalytic activity;cation binding;cytidine deaminase activity;deaminase activity;hydrolase activity;hydrolase activity, acting on carbon-nitrogen (but not peptide) bonds;hydrolase activity, acting on carbon-nitrogen (but not peptide) bonds, in cyclic amidines;ion binding;metal ion binding;nucleic acid binding;RNA binding;transition metal ion binding;zinc ion binding	biological regulation;biosynthetic process;catabolic process;cellular metabolic process;cellular nitrogen compound metabolic process;cellular process;DNA metabolic process;DNA modification;establishment of localization;heterocycle metabolic process;immune system process;macromolecule metabolic process;macromolecule modification;metabolic process;mRNA metabolic process;mRNA processing;multi-organi…	cell part;cytoplasm	Atrazine degradation	13.5	0.683145		0.763752
Apobr	Apolipoprotein B receptor	Q8VBT6	binding;cargo receptor activity;lipoprotein particle binding;lipoprotein particle receptor activity;protein-lipid complex binding;receptor activity;very-low-density lipoprotein particle binding;very-low-density lipoprotein particle receptor activity	alcohol metabolic process;cellular component organization;cellular lipid metabolic process;cellular membrane organization;cellular metabolic process;cellular process;endocytosis;establishment of localization;glycerol ether metabolic process;lipid metabolic process;lipid transport;membrane invagination;membrane organization;metabolic process;primary metabolic process;small molecule metabolic proce…	cell part;macromolecular complex;membrane;plasma membrane		102.7	0.81498	0.711633	0.34269
App	Amyloid beta A4 protein;N-APP;Soluble APP-alpha;Soluble APP-beta;C99;Beta-amyloid protein 42;Beta-amyloid protein 40;C83;P3(42);P3(40);C80;Gamma-secretase C-terminal fragment 59;Gamma-secretase C-terminal fragment 57;Gamma-secretase C-terminal fragment 50;C31	A0A2I3BPT1;A0A2I3BQZ9;Q3TWF3;P12023;A0A2I3BR03	acetylcholine receptor binding;binding;carbohydrate binding;cation binding;DNA binding;endopeptidase inhibitor activity;endopeptidase regulator activity;enzyme activator activity;enzyme binding;enzyme inhibitor activity;enzyme regulator activity;glycosaminoglycan binding;heparin binding;identical protein binding;ion binding;metal ion binding;nucleic acid binding;pattern binding;peptidase activato…	alcohol metabolic process;anatomical structure development;anatomical structure morphogenesis;behavior;behavioral interaction between organisms;biological adhesion;biological regulation;cell adhesion;cell death;cell growth;cell maturation;cell recognition;cellular component assembly;cellular component morphogenesis;cellular component movement;cellular component organization;cellular homeostasis;c…	apical part of cell;cell part;cell projection;cell surface;cytoplasm;cytoplasmic membrane-bounded vesicle;endosome;extracellular organelle;extracellular space;Golgi apparatus;intracellular membrane-bounded organelle;intracellular organelle;macromolecular complex;membrane;neuron projection;organelle;plasma membrane;protein complex;receptor complex;synapse;vesicle	Alzheimer's disease	82.785	-1.67132	1.69776	-1.42166
Appl1	DCC-interacting protein 13-alpha	Q8K3H0	binding;enzyme binding;identical protein binding;kinase binding;protein binding;protein kinase B binding;protein kinase binding	biological regulation;cell cycle;cell proliferation;cellular process;regulation of transport	cell part;chromatin remodeling complex;cytosol;extracellular organelle;intracellular membrane-bounded organelle;intracellular organelle;macromolecular complex;membrane;nucleus;organelle;protein complex;transcriptional repressor complex;vesicle	Colorectal cancer;Pathways in cancer	79.327	0.887945	1.37215	0.832114
Aprt	Adenine phosphoribosyltransferase	P08030	adenine binding;adenine phosphoribosyltransferase activity;adenyl nucleotide binding;adenyl ribonucleotide binding;AMP binding;binding;catalytic activity;nucleobase binding;nucleotide binding;purine base binding;purine nucleotide binding;purine ribonucleotide binding;ribonucleotide binding;transferase activity;transferase activity, transferring glycosyl groups;transferase activity, transferring p…	behavior;biological regulation;biosynthetic process;cellular aromatic compound metabolic process;cellular metabolic compound salvage;cellular metabolic process;cellular nitrogen compound metabolic process;cellular process;establishment of localization;heterocycle metabolic process;metabolic process;multicellular organismal process;nitrogen compound metabolic process;nucleobase-containing compound…	cell part;cytoplasm;extracellular organelle;nucleoplasm;organelle;vesicle	Purine metabolism	19.724	1.29685	1.60082	1.19799
Aqr	Intron-binding protein aquarius	A2AQA7;Q8CFQ3		cellular metabolic process;cellular nitrogen compound metabolic process;cellular process;macromolecule metabolic process;metabolic process;mRNA metabolic process;mRNA processing;nitrogen compound metabolic process;nucleobase-containing compound metabolic process;primary metabolic process;RNA metabolic process;RNA processing;RNA splicing	cell part;intracellular membrane-bounded organelle;intracellular organelle;macromolecular complex;membrane;nucleoplasm;nucleus;organelle;ribonucleoprotein complex;spliceosomal complex	Spliceosome	161.85	0.983107		1.19255
Araf	Serine/threonine-protein kinase A-Raf	P04627;B1AUN8;E9Q0P8	adenyl nucleotide binding;adenyl ribonucleotide binding;ATP binding;binding;catalytic activity;cation binding;ion binding;kinase activity;metal ion binding;molecular transducer activity;nucleotide binding;phosphotransferase activity, alcohol group as acceptor;protein kinase activity;protein serine/threonine kinase activity;purine nucleotide binding;purine ribonucleoside triphosphate binding;purin…	biological regulation;cellular metabolic process;cellular process;macromolecule metabolic process;macromolecule modification;metabolic process;phosphorus metabolic process;primary metabolic process;protein metabolic process;protein modification process;protein phosphorylation;regulation of protein modification process	cell part;intracellular membrane-bounded organelle;intracellular organelle;mitochondrion;organelle	Acute myeloid leukemia;Bladder cancer;Chronic myeloid leukemia;Colorectal cancer;Endometrial cancer;ErbB signaling pathway;Glioma;Hepatitis C;Insulin signaling pathway;Long-term depression;Long-term potentiation;Melanoma;Natural killer cell mediated cytotoxicity;Non-small cell lung cancer;Pancreatic cancer;Pathways in cancer;Progesterone-mediated oocyte maturation;Prostate cancer;Regulation of ac…	67.581			1.11958
Arap1	Arf-GAP with Rho-GAP domain, ANK repeat and PH domain-containing protein 1	Q4LDD4;E9PUB0	binding;cation binding;DNA binding;enzyme activator activity;enzyme regulator activity;GTPase activator activity;GTPase regulator activity;ion binding;lipid binding;metal ion binding;nucleic acid binding;nucleic acid binding transcription factor activity;nucleoside-triphosphatase regulator activity;phosphatidylinositol binding;phosphatidylinositol-3,4,5-trisphosphate binding;phospholipid binding;…	biological regulation;cellular process;establishment of localization;nuclear transport;nucleocytoplasmic transport;protein targeting;protein transport;regulation of organelle organization;response to stimulus;signal transduction;transport	cell part;Golgi apparatus;intracellular membrane-bounded organelle;intracellular organelle;membrane;organelle;plasma membrane;vesicle	Endocytosis	162.27	0.629498		0.723297
Arcn1	Coatomer subunit delta	Q5XJY5		behavior;cellular process;developmental maturation;developmental process;establishment of localization;Golgi vesicle transport;multicellular organismal process;pigmentation;protein transport;response to stimulus;transport;vesicle-mediated transport	AP-type membrane coat adaptor complex;cell part;cytoplasm;cytoplasmic membrane-bounded vesicle;endoplasmic reticulum;Golgi apparatus;intracellular membrane-bounded organelle;intracellular organelle;macromolecular complex;membrane;organelle;protein complex;vesicle		57.229	0.975279	1.20764	1.08553
Arf2;Arf1;Arf3	ADP-ribosylation factor 2;ADP-ribosylation factor 1;ADP-ribosylation factor 3	Q8BSL7;P84078;P61205	binding;epidermal growth factor receptor binding;growth factor receptor binding;GTP binding;guanyl nucleotide binding;guanyl ribonucleotide binding;nucleotide binding;protein binding;purine nucleotide binding;purine ribonucleoside triphosphate binding;purine ribonucleotide binding;receptor binding;ribonucleotide binding	biological regulation;cell motility;cellular component movement;cellular component organization;cellular homeostasis;cellular ion homeostasis;cellular metabolic process;cellular process;establishment of localization;establishment or maintenance of cell polarity;homeostatic process;localization;locomotion;macromolecule metabolic process;macromolecule modification;metabolic process;primary metaboli…	cell leading edge;cell part;cell projection;cytoplasm;cytosol;endomembrane system;extracellular organelle;Golgi apparatus;intracellular membrane-bounded organelle;intracellular organelle;membrane;neuron projection;organelle;plasma membrane;vesicle	Vibrio cholerae infection	20.746
Arf4	ADP-ribosylation factor 4	P61750;E9Q798	binding;epidermal growth factor receptor binding;growth factor receptor binding;GTP binding;guanyl nucleotide binding;guanyl ribonucleotide binding;nucleotide binding;protein binding;purine nucleotide binding;purine ribonucleoside triphosphate binding;purine ribonucleotide binding;receptor binding;ribonucleotide binding	anatomical structure development;biological regulation;cell motility;cellular component movement;cellular metabolic process;cellular process;developmental process;establishment of localization;establishment or maintenance of cell polarity;localization;locomotion;macromolecule metabolic process;macromolecule modification;metabolic process;primary metabolic process;protein metabolic process;protein…	cell part;cytoplasm;cytosol;extracellular organelle;Golgi apparatus;intracellular membrane-bounded organelle;intracellular organelle;membrane;organelle;plasma membrane;vesicle		20.396	0.846618	2.09793	0.940059
Arf5	ADP-ribosylation factor 5	P84084	binding;GTP binding;guanyl nucleotide binding;guanyl ribonucleotide binding;nucleotide binding;purine nucleotide binding;purine ribonucleoside triphosphate binding;purine ribonucleotide binding;ribonucleotide binding	biological regulation;cellular process;establishment of localization;protein transport;response to stimulus;signal transduction;transport;vesicle-mediated transport	cell part;cytoplasm;extracellular organelle;Golgi apparatus;intracellular membrane-bounded organelle;intracellular organelle;membrane;organelle;plasma membrane;vesicle		20.529			0.60699
Arf6	ADP-ribosylation factor 6	P62331	binding;catalytic activity;enzyme binding;GTP binding;GTPase activity;guanyl nucleotide binding;guanyl ribonucleotide binding;hydrolase activity;hydrolase activity, acting on acid anhydrides;hydrolase activity, acting on acid anhydrides, in phosphorus-containing anhydrides;nucleoside-triphosphatase activity;nucleotide binding;protein binding;purine nucleotide binding;purine ribonucleoside triphos…	anatomical structure development;biological regulation;cell cycle;cell death;cell division;cellular component organization;cellular localization;cellular process;cytoskeleton organization;death;developmental process;establishment of localization;establishment or maintenance of cell polarity;localization;metabolic process;organelle organization;protein transport;regulation of organelle organizatio…	cell cortex;cell part;cell projection;cytoplasm;cytoplasmic membrane-bounded vesicle;endosome;extracellular organelle;Golgi apparatus;intracellular membrane-bounded organelle;intracellular organelle;membrane;midbody;organelle;plasma membrane;vesicle	Endocytosis;Fc gamma R-mediated phagocytosis	20.082	1.10787		1.11162
Arfgap1	ADP-ribosylation factor GTPase-activating protein 1	Q3TGS9;Q9EPJ9;V9GWV1;V9GXM1	binding;cation binding;enzyme activator activity;enzyme regulator activity;GTPase activator activity;GTPase regulator activity;ion binding;metal ion binding;nucleoside-triphosphatase regulator activity;transition metal ion binding;zinc ion binding	biological regulation;cellular process;establishment of localization;protein transport;regulation of transport;transport;vesicle-mediated transport	cell part;membrane;synapse	Endocytosis	43.183	0.93259
Arfgap2	ADP-ribosylation factor GTPase-activating protein 2	Q99K28	binding;cation binding;enzyme activator activity;enzyme regulator activity;GTPase activator activity;GTPase regulator activity;ion binding;metal ion binding;nucleoside-triphosphatase regulator activity;transition metal ion binding;zinc ion binding	biological regulation;cellular process;establishment of localization;protein transport;secretion;transport;vesicle-mediated transport	cell part;cytoplasm;cytosol;Golgi apparatus;intracellular membrane-bounded organelle;intracellular non-membrane-bounded organelle;intracellular organelle;membrane;nucleolus;organelle;plasma membrane	Endocytosis	56.598	1.16695		1.22269
Arfgef2	Brefeldin A-inhibited guanine nucleotide-exchange protein 2	A2A5R2	ARF guanyl-nucleotide exchange factor activity;binding;cytoskeletal protein binding;enzyme regulator activity;GABA receptor binding;GTPase regulator activity;guanyl-nucleotide exchange factor activity;myosin binding;nucleoside-triphosphatase regulator activity;protein binding;protein kinase A binding;protein kinase A regulatory subunit binding;receptor binding;small GTPase regulator activity	biological regulation;cellular component organization;cellular membrane organization;cellular metabolic process;cellular process;endosome organization;establishment of localization;exocytosis;Golgi organization;Golgi vesicle transport;macromolecule metabolic process;membrane organization;metabolic process;organelle organization;protein transport;regulation of organelle organization;regulation of …	cell part;cell projection;cytoplasm;cytoplasmic membrane-bounded vesicle;cytosol;endosome;Golgi apparatus;intracellular membrane-bounded organelle;intracellular non-membrane-bounded organelle;intracellular organelle;macromolecular complex;membrane;microtubule organizing center;neuron projection;nucleolus;nucleoplasm;organelle;protein complex;ribonucleoprotein complex;small nuclear ribonucleoprote…		202.24	1.17707		1.25686
Arfip1		E9QAY5;G5E8V9					41.518	0.865841		1.14581
Arfip2	Arfaptin-2	A0A1B0GSM3;A0A1B0GS63;Q8K221	binding;GTP-dependent protein binding;lipid binding;phosphatidylinositol binding;phosphatidylinositol-4-phosphate binding;phospholipid binding;protein binding	biological regulation;cellular component organization;cellular process;cytoskeleton organization;organelle organization;regulation of organelle organization	cell cortex;cell part;cell projection;cytoplasm;membrane		37.288	1.34301		1.2021
Arg1	Arginase-1	Q61176	arginase activity;binding;catalytic activity;cation binding;hydrolase activity;hydrolase activity, acting on carbon-nitrogen (but not peptide) bonds;hydrolase activity, acting on carbon-nitrogen (but not peptide) bonds, in linear amidines;ion binding;manganese ion binding;metal ion binding;transition metal ion binding	amine metabolic process;anatomical structure development;biological regulation;biosynthetic process;cellular amide metabolic process;cellular amino acid metabolic process;cellular component assembly;cellular component organization;cellular ketone metabolic process;cellular metabolic process;cellular nitrogen compound metabolic process;cellular process;developmental process;macromolecular complex …	cell body;cell part;cell projection;cytoplasm;extracellular organelle;extracellular space;intracellular membrane-bounded organelle;intracellular organelle;neuron projection;neuronal cell body;nucleus;organelle;vesicle	Amoebiasis;Arginine and proline metabolism	34.807			-1.42012
Arhgap1	Rho GTPase-activating protein 1	A2AH25;Q5FWK3	enzyme activator activity;enzyme regulator activity;GTPase activator activity;GTPase regulator activity;nucleoside-triphosphatase regulator activity	biological regulation;cellular process;response to stimulus;signal transduction	cell leading edge;cell part;cell projection;cytoplasm;extracellular organelle;membrane;organelle;plasma membrane;vesicle		54.437	0.905105	1.40403	0.981293
Arhgap12	Rho GTPase-activating protein 12	B2RUJ8;S4R221;Q8C0D4;S4R203;S4R248;A0A0A0MQ95	enzyme activator activity;enzyme regulator activity;GTPase activator activity;GTPase regulator activity;nucleoside-triphosphatase regulator activity	anatomical structure morphogenesis;biological regulation;cellular process;developmental process;response to stimulus;signal transduction	cell part;intracellular		95.808	1.27072	1.03126
Arhgap15	Rho GTPase-activating protein 15	B1AW40;Q811M1	enzyme activator activity;enzyme regulator activity;GTPase activator activity;GTPase regulator activity;nucleoside-triphosphatase regulator activity	biological regulation;cellular process;response to stimulus;signal transduction	cell part;cytoplasm;intracellular;membrane		55.006	1.31204		1.28858
Arhgap17	Rho GTPase-activating protein 17	Q3UIA2;E9QAJ9;A0A0U1RNM6	enzyme activator activity;enzyme regulator activity;GTPase activator activity;GTPase regulator activity;nucleoside-triphosphatase regulator activity	biological regulation;cellular component organization;cellular process;cytoskeleton organization;establishment of localization;exocytosis;organelle organization;response to stimulus;secretion;signal transduction;transport;vesicle-mediated transport	cell part;cytoplasm;membrane;plasma membrane		92.201	1.12364	1.46044	1.13514
Arhgap25	Rho GTPase-activating protein 25	Q8BYW1	enzyme activator activity;enzyme regulator activity;GTPase activator activity;GTPase regulator activity;nucleoside-triphosphatase regulator activity	biological regulation;cellular process;response to stimulus;signal transduction	cell part;intracellular		73.382	1.03757		1.17671
Arhgap30	Rho GTPase-activating protein 30	E9QMX7;Q640N3	enzyme activator activity;enzyme regulator activity;GTPase activator activity;GTPase regulator activity;nucleoside-triphosphatase regulator activity	biological regulation;cellular process;response to stimulus;signal transduction	cell part;cytoplasmic membrane-bounded vesicle;intracellular membrane-bounded organelle;intracellular organelle;organelle;vesicle		119.44	0.422838		0.994232
Arhgap5	Rho GTPase-activating protein 5	P97393	binding;enzyme activator activity;enzyme regulator activity;GTP binding;GTPase activator activity;GTPase regulator activity;guanyl nucleotide binding;guanyl ribonucleotide binding;nucleoside-triphosphatase regulator activity;nucleotide binding;purine nucleotide binding;purine ribonucleoside triphosphate binding;purine ribonucleotide binding;ribonucleotide binding	biological regulation;cellular process;response to stimulus;signal transduction	cell part;cytoplasm;membrane		172.47	1.2901		0.866175
Arhgdia	Rho GDP-dissociation inhibitor 1	Q99PT1	enzyme activator activity;enzyme regulator activity;GDP-dissociation inhibitor activity;GTPase activator activity;GTPase regulator activity;nucleoside-triphosphatase regulator activity;Rho GDP-dissociation inhibitor activity;small GTPase regulator activity	biological regulation;cellular process;response to stimulus;signal transduction	cell part;cytoplasm;extracellular organelle;intracellular membrane-bounded organelle;intracellular organelle;membrane;nucleus;organelle;vesicle	Neurotrophin signaling pathway;Vasopressin-regulated water reabsorption	23.407	0.971829	1.62056	0.944657
Arhgdib	Rho GDP-dissociation inhibitor 2	Q61599	catalytic activity;enzyme activator activity;enzyme regulator activity;GDP-dissociation inhibitor activity;GTPase activator activity;GTPase activity;GTPase regulator activity;hydrolase activity;hydrolase activity, acting on acid anhydrides;hydrolase activity, acting on acid anhydrides, in phosphorus-containing anhydrides;nucleoside-triphosphatase activity;nucleoside-triphosphatase regulator activ…	metabolic process	cell part;cytoplasm;extracellular organelle;organelle;vesicle	Neurotrophin signaling pathway;Vasopressin-regulated water reabsorption	22.851	1.29663	1.66588	1.15002
Arhgef1	Rho guanine nucleotide exchange factor 1	E9PUF7;Q61210;F6ZN61	enzyme activator activity;enzyme regulator activity;GTPase activator activity;GTPase regulator activity;guanyl-nucleotide exchange factor activity;nucleoside-triphosphatase regulator activity;Ras guanyl-nucleotide exchange factor activity;Rho guanyl-nucleotide exchange factor activity;small GTPase regulator activity	biological regulation	cell part;cytoplasm;membrane;plasma membrane	ko05152;Regulation of actin cytoskeleton;Vascular smooth muscle contraction	108.69	1.128		1.21345
Arhgef10l	Rho guanine nucleotide exchange factor 10-like protein	A2AWP6;A2AWP8;F6S3V7	enzyme regulator activity;GTPase regulator activity;guanyl-nucleotide exchange factor activity;nucleoside-triphosphatase regulator activity;Ras guanyl-nucleotide exchange factor activity;Rho guanyl-nucleotide exchange factor activity;small GTPase regulator activity		cell part;cytoplasm		139.99			1.00187
Arhgef2	Rho guanine nucleotide exchange factor 2	H3BJU7;H3BJ45;H3BJ40;H3BKH9;H3BJX8;Q60875	binding;cation binding;cytoskeletal protein binding;enzyme binding;enzyme regulator activity;GTPase binding;GTPase regulator activity;guanyl-nucleotide exchange factor activity;ion binding;metal ion binding;microtubule binding;nucleoside-triphosphatase regulator activity;protein binding;Rac GTPase binding;Rac guanyl-nucleotide exchange factor activity;Ras GTPase binding;Ras guanyl-nucleotide exch…	anatomical structure morphogenesis;biological regulation;cell division;cell morphogenesis;cellular component morphogenesis;cellular component organization;cellular process;cytoskeleton organization;developmental process;establishment of localization;immune system process;mitosis;nuclear division;organelle fission;organelle organization;regulation of organelle organization;regulation of protein mo…	cell body;cell part;cytoplasm;cytoplasmic membrane-bounded vesicle;cytoskeleton;Golgi apparatus;intracellular membrane-bounded organelle;intracellular non-membrane-bounded organelle;intracellular organelle;macromolecular complex;neuronal cell body;organelle;protein complex;vesicle	Pathogenic Escherichia coli infection	108.59	1.04733		1.02269
Arhgef6	Rho guanine nucleotide exchange factor 6	F6WMJ3;Q8K4I3;A2AFJ8	enzyme regulator activity;GTPase regulator activity;guanyl-nucleotide exchange factor activity;nucleoside-triphosphatase regulator activity;Ras guanyl-nucleotide exchange factor activity;Rho guanyl-nucleotide exchange factor activity;small GTPase regulator activity	biological regulation;cellular component assembly;cellular component organization;cellular process;response to stimulus;signal transduction	cell part;cell projection	Pancreatic cancer;Regulation of actin cytoskeleton	89.811	1.11207		1.02384
Arhgef7	Rho guanine nucleotide exchange factor 7	D3Z0V2;A0A0R4J0X8;Q9ES28	binding;enzyme binding;enzyme regulator activity;GTPase regulator activity;guanyl-nucleotide exchange factor activity;kinase binding;nucleoside-triphosphatase regulator activity;protein binding;protein kinase binding;Ras guanyl-nucleotide exchange factor activity;Rho guanyl-nucleotide exchange factor activity;small GTPase regulator activity	anatomical structure development;biological regulation;cell differentiation;cell junction organization;cellular component assembly;cellular component organization;cellular process;developmental process;regulation of transport;response to stimulus;signal transduction	cell body;cell cortex;cell part;cell projection;cytosol;intracellular membrane-bounded organelle;intracellular organelle;macromolecular complex;membrane;neuron projection;neuronal cell body;organelle;plasma membrane;protein complex;vacuole	Regulation of actin cytoskeleton	72.353	1.28968		1.08708
Arid1a	AT-rich interactive domain-containing protein 1A	E9QAQ7;A2BH40	binding;DNA binding;ligand-dependent nuclear receptor binding;nucleic acid binding;protein binding;receptor binding	anatomical structure development;anatomical structure formation involved in morphogenesis;biological regulation;biosynthetic process;cell differentiation;cellular component disassembly;cellular component organization;cellular metabolic process;cellular nitrogen compound metabolic process;cellular process;chromatin modification;chromatin organization;chromosome organization;developmental process;m…	cell part;chromatin remodeling complex;macromolecular complex;nucleoplasm;protein complex		242.67	0.647794	0.923681	1.07335
Arid1b		E9Q4N6;E9Q6R4;A0A8Q0PK87;A0A338P6U8;E9Q4N7	binding;DNA binding;nucleic acid binding	cellular component organization;cellular process;chromatin modification;chromatin organization;chromosome organization;organelle organization	cell part;chromatin remodeling complex;cytoplasm;macromolecular complex;nucleoplasm;protein complex		191.23
Arih1	E3 ubiquitin-protein ligase ARIH1	Q9Z1K5;H9KV21;H7BWY7	acid-amino acid ligase activity;binding;catalytic activity;cation binding;enzyme binding;ion binding;ligase activity;ligase activity, forming carbon-nitrogen bonds;metal ion binding;protein binding;small conjugating protein ligase activity;transition metal ion binding;ubiquitin protein ligase binding;ubiquitin-protein ligase activity;zinc ion binding	catabolic process;cellular metabolic process;cellular process;macromolecule metabolic process;macromolecule modification;metabolic process;primary metabolic process;protein metabolic process;protein modification by small protein conjugation or removal;protein modification process;proteolysis;proteolysis involved in cellular protein catabolic process	cell part;cytoplasm		64.016	0.860564	1.09264	0.95987
Arih2	E3 ubiquitin-protein ligase ARIH2	Q9Z1K6;A0A0A6YXB0;A0A0A6YXA7	acid-amino acid ligase activity;binding;catalytic activity;cation binding;ion binding;ligase activity;ligase activity, forming carbon-nitrogen bonds;metal ion binding;nucleic acid binding;small conjugating protein ligase activity;transition metal ion binding;ubiquitin-protein ligase activity;zinc ion binding	catabolic process;cell growth;cell proliferation;cellular metabolic process;cellular process;developmental process;growth;macromolecule metabolic process;macromolecule modification;metabolic process;primary metabolic process;protein metabolic process;protein modification by small protein conjugation or removal;protein modification process;proteolysis;proteolysis involved in cellular protein catab…	cell part;cytoplasm;intracellular membrane-bounded organelle;intracellular organelle;nucleus;organelle		57.696	0.19206		0.846673
Arl2	ADP-ribosylation factor-like protein 2	Q9D0J4	binding;catalytic activity;GDP binding;GTP binding;GTPase activity;guanyl nucleotide binding;guanyl ribonucleotide binding;hydrolase activity;hydrolase activity, acting on acid anhydrides;hydrolase activity, acting on acid anhydrides, in phosphorus-containing anhydrides;nucleoside-triphosphatase activity;nucleotide binding;purine nucleotide binding;purine ribonucleoside triphosphate binding;purin…	biological regulation;cell cycle;cell junction organization;cellular component assembly;cellular component organization;cellular process;metabolic process;microtubule organizing center organization;organelle organization;regulation of organelle organization;response to stimulus;signal transduction	cell part;centrosome;cytoplasm;extracellular organelle;intracellular membrane-bounded organelle;intracellular non-membrane-bounded organelle;intracellular organelle;microtubule organizing center;nucleus;organelle;vesicle		20.864	1.11923		1.1205
Arl3	ADP-ribosylation factor-like protein 3	A0A494BAJ6;Q9WUL7	binding;catalytic activity;cation binding;cytoskeletal protein binding;GDP binding;GTP binding;GTPase activity;guanyl nucleotide binding;guanyl ribonucleotide binding;hydrolase activity;hydrolase activity, acting on acid anhydrides;hydrolase activity, acting on acid anhydrides, in phosphorus-containing anhydrides;ion binding;metal ion binding;microtubule binding;nucleoside-triphosphatase activity…	anatomical structure development;anatomical structure morphogenesis;biological regulation;cell development;cellular component morphogenesis;cellular component movement;cellular component organization;cellular process;cytokinesis;cytoskeleton-dependent intracellular transport;developmental process;establishment of localization;Golgi vesicle transport;metabolic process;protein transport;response to…	cell part;cell projection;centrosome;cilium;extracellular organelle;Golgi apparatus;intracellular membrane-bounded organelle;intracellular non-membrane-bounded organelle;intracellular organelle;macromolecular complex;membrane;microtubule organizing center;midbody;nucleus;organelle;protein complex;vesicle		20.227	1.01474	2.11503	1.01178
Arl6ip1	ADP-ribosylation factor-like protein 6-interacting protein 1	A0A0U1RPY6;Q9JKW0		establishment of localization;protein targeting;protein transport;transport	cell part;cytoplasm;cytosol;macromolecular complex;membrane;protein complex;Sec61 translocon complex		12.934	0.234316
Arl6ip5	PRA1 family protein 3	Q8R5J9		amine transport;amino acid transport;biological regulation;cellular homeostasis;cellular ion homeostasis;cellular process;establishment of localization;homeostatic process;ion transport;organic acid transport;regulation of transport;transport	cell part;cytoskeleton;endoplasmic reticulum;extracellular organelle;intracellular membrane-bounded organelle;intracellular non-membrane-bounded organelle;intracellular organelle;membrane;organelle;vesicle		21.557	0.0160647		0.966124
Arl8a	ADP-ribosylation factor-like protein 8A	F6QKK2;Q8VEH3	binding;GTP binding;guanyl nucleotide binding;guanyl ribonucleotide binding;nucleotide binding;purine nucleotide binding;purine ribonucleoside triphosphate binding;purine ribonucleotide binding;ribonucleotide binding	biological regulation;cell division;cellular component organization;cellular process;chromosome segregation;mitosis;nuclear division;organelle fission;organelle organization;response to stimulus;signal transduction	cell part;cytoplasm;extracellular organelle;membrane;midbody;organelle;vesicle		18.756	0.785961	1.55461	0.549483
Armc1	Armadillo repeat-containing protein 1	Q9D7A8	binding;cation binding;ion binding;metal ion binding	establishment of localization;ion transport;transport	cell part;intracellular membrane-bounded organelle;intracellular organelle;mitochondrion;organelle		31.246	0.838212		1.17034
Armc10	Armadillo repeat-containing protein 10	Q9D0L7		biological regulation	cell part;intracellular membrane-bounded organelle;intracellular organelle;membrane;mitochondrion;organelle		33.31
Armc6	Armadillo repeat-containing protein 6	Q8BNU0;D3Z3J0		cell differentiation;cellular process;developmental process			50.683			0.876857
Armc8	Armadillo repeat-containing protein 8	G3X920;Q9DBR3					75.401	0.814576
Armt1	Protein-glutamate O-methyltransferase	A6H630	carboxyl-O-methyltransferase activity;catalytic activity;methyltransferase activity;O-methyltransferase activity;protein carboxyl O-methyltransferase activity;protein methyltransferase activity;S-adenosylmethionine-dependent methyltransferase activity;transferase activity;transferase activity, transferring one-carbon groups	biological regulation;cellular metabolic process;cellular process;macromolecule metabolic process;macromolecule modification;metabolic process;one-carbon metabolic process;primary metabolic process;protein alkylation;protein metabolic process;protein modification process;response to DNA damage stimulus;response to stimulus;response to stress;small molecule metabolic process			50.548	0.942208		1.03941
Arpc1a	Actin-related protein 2/3 complex subunit 1A	Q9R0Q6;A0A0G2JF52;D3YVI5	actin binding;actin filament binding;binding;cytoskeletal protein binding;protein binding	biological regulation;cellular component organization;cellular process;cytoskeleton organization;organelle organization;regulation of organelle organization	cell part;cytoplasm;extracellular organelle;macromolecular complex;organelle;protein complex;vesicle	Bacterial invasion of epithelial cells;Fc gamma R-mediated phagocytosis;Pathogenic Escherichia coli infection;Regulation of actin cytoskeleton;Shigellosis	41.626	0.114908		0.49523
Arpc1b	Actin-related protein 2/3 complex subunit 1B	Q91Z25;Q9WV32	actin binding;actin filament binding;binding;cytoskeletal protein binding;protein binding;structural constituent of cytoskeleton;structural molecule activity	biological regulation;cellular component organization;cellular process;cytoskeleton organization;organelle organization;regulation of organelle organization	cell part;cytoplasm;extracellular organelle;macromolecular complex;organelle;protein complex;vesicle	Bacterial invasion of epithelial cells;Fc gamma R-mediated phagocytosis;Pathogenic Escherichia coli infection;Regulation of actin cytoskeleton;Shigellosis	41.498	1.16868	1.12614	1.16615
Arpc2	Actin-related protein 2/3 complex subunit 2	Q9CVB6;D3YXG6	structural constituent of cytoskeleton;structural molecule activity	biological regulation;cellular component organization;cellular process;cytoskeleton organization;organelle organization;regulation of organelle organization	cell leading edge;cell part;cell projection;cytoplasm;endosome;extracellular organelle;Golgi apparatus;intracellular membrane-bounded organelle;intracellular organelle;macromolecular complex;membrane;neuron projection;organelle;plasma membrane;protein complex;synapse;vesicle	Bacterial invasion of epithelial cells;Fc gamma R-mediated phagocytosis;Pathogenic Escherichia coli infection;Regulation of actin cytoskeleton;Shigellosis	34.357	1.0849	1.19997	1.09516
Arpc3	Actin-related protein 2/3 complex subunit 3	Q9JM76;H7BWZ3;D3Z2F7;D3Z2F8;A0A0G2JFK7	structural constituent of cytoskeleton;structural molecule activity	biological regulation;cellular component organization;cellular process;cytoskeleton organization;organelle organization;regulation of organelle organization	cell part;cell projection;cytoplasm;extracellular organelle;macromolecular complex;membrane;organelle;protein complex;vesicle	Bacterial invasion of epithelial cells;Fc gamma R-mediated phagocytosis;Pathogenic Escherichia coli infection;Regulation of actin cytoskeleton;Shigellosis	20.524	1.04242		0.979549
Arpc4	Actin-related protein 2/3 complex subunit 4	P59999	binding;enzyme binding;protein binding;structural constituent of cytoskeleton;structural molecule activity	biological regulation;cellular component assembly;cellular component organization;cellular macromolecular complex assembly;cellular process;cytoskeleton organization;macromolecular complex assembly;organelle organization;protein complex assembly;protein polymerization;regulation of organelle organization	cell part;cell projection;cytoplasm;extracellular organelle;macromolecular complex;organelle;protein complex;vesicle	Bacterial invasion of epithelial cells;Fc gamma R-mediated phagocytosis;Pathogenic Escherichia coli infection;Regulation of actin cytoskeleton;Shigellosis	19.667	0.924918	1.18987	0.922143
Arpc5	Actin-related protein 2/3 complex subunit 5	Q9CPW4;Q3UA72	structural constituent of cytoskeleton;structural molecule activity	biological regulation;cell motility;cellular component movement;cellular component organization;cellular process;cytoskeleton organization;locomotion;organelle organization;regulation of organelle organization	cell part;cell projection;cytoplasm;extracellular organelle;macromolecular complex;organelle;protein complex;vesicle	Bacterial invasion of epithelial cells;Fc gamma R-mediated phagocytosis;Pathogenic Escherichia coli infection;Regulation of actin cytoskeleton;Shigellosis	16.288	1.06402	1.27838	1.05897
Arpc5l	Actin-related protein 2/3 complex subunit 5-like protein	Q9D898		biological regulation;cellular component organization;cellular process;cytoskeleton organization;organelle organization;regulation of organelle organization	cell part;cytoplasm;extracellular organelle;macromolecular complex;organelle;protein complex;vesicle	Bacterial invasion of epithelial cells;Fc gamma R-mediated phagocytosis;Pathogenic Escherichia coli infection;Regulation of actin cytoskeleton;Shigellosis	16.98	1.04389		1.08755
Arpin	Arpin	Q9D0A3		biological regulation;locomotion;regulation of organelle organization	cell part;cell projection		25.193	0.826614		0.742657
Arpp19	cAMP-regulated phosphoprotein 19	E9Q827;P56212;E9Q4B9	binding;channel regulator activity;enzyme binding;enzyme inhibitor activity;enzyme regulator activity;phosphatase binding;phosphatase inhibitor activity;phosphatase regulator activity;potassium channel regulator activity;protein binding;protein phosphatase 2A binding;protein phosphatase binding;protein phosphatase inhibitor activity;protein phosphatase regulator activity;protein phosphatase type …	biological regulation;cell division;cellular component organization;cellular process;mitosis;nuclear division;organelle fission;organelle organization;response to stimulus;signal transduction	cell part;cytoplasm		12.293	1.6925		1.39263
Arrb1	Beta-arrestin-1	J3QNU6;Q8BWG8	angiotensin receptor binding;binding;caspase inhibitor activity;caspase regulator activity;cysteine-type endopeptidase inhibitor activity;DNA binding;endopeptidase inhibitor activity;endopeptidase regulator activity;enzyme activator activity;enzyme binding;enzyme inhibitor activity;enzyme regulator activity;G-protein-coupled receptor binding;GTPase activator activity;GTPase regulator activity;ins…	biological regulation;biosynthetic process;catabolic process;cellular component assembly;cellular component organization;cellular membrane organization;cellular metabolic process;cellular nitrogen compound metabolic process;cellular process;cytoskeleton organization;detection of stimulus;endocytosis;establishment of localization;macromolecule metabolic process;macromolecule modification;membrane …	cell part;cell projection;cytoplasm;cytoplasmic membrane-bounded vesicle;cytosol;intracellular;intracellular membrane-bounded organelle;intracellular organelle;membrane;nucleoplasm;nucleus;organelle;plasma membrane;pseudopodium;vesicle	Chemokine signaling pathway;Endocytosis;MAPK signaling pathway;Phototransduction	47.106	0.940132		0.763096
Arrb2	Beta-arrestin-2	Q91YI4;Q5F2D9	angiotensin receptor binding;binding;enzyme binding;G-protein-coupled receptor binding;kinase binding;protein binding;protein complex scaffold;protein kinase B binding;protein kinase binding;receptor binding;structural molecule activity;ubiquitin protein ligase binding	anatomical structure development;behavior;biological regulation;biosynthetic process;catabolic process;cell motility;cellular component movement;cellular component organization;cellular membrane organization;cellular metabolic process;cellular nitrogen compound metabolic process;cellular process;detection of stimulus;developmental process;endocytosis;establishment of localization;locomotion;macro…	cell part;cell projection;cytoplasm;cytoplasmic membrane-bounded vesicle;cytosol;intracellular;intracellular membrane-bounded organelle;intracellular organelle;membrane;neuron projection;nucleus;organelle;plasma membrane;vesicle	Chemokine signaling pathway;Endocytosis;MAPK signaling pathway;Phototransduction	46.313	1.46355		1.39393
Arrdc1	Arrestin domain-containing protein 1	A2AIS9;Q99KN1			cell part;extracellular organelle;intracellular organelle;membrane;organelle;plasma membrane;vesicle		6.5456	0.619711		0.909888
Arsa	Arylsulfatase A	P50428;F6QGM0	arylsulfatase activity;binding;calcium ion binding;catalytic activity;cation binding;cerebroside-sulfatase activity;hydrolase activity;hydrolase activity, acting on ester bonds;ion binding;metal ion binding;sulfuric ester hydrolase activity	anatomical structure development;autophagy;catabolic process;cell recognition;cellular metabolic process;cellular process;developmental process;metabolic process;response to abiotic stimulus;response to chemical stimulus;response to endogenous stimulus;response to external stimulus;response to extracellular stimulus;response to stimulus	cell part;cytoplasmic membrane-bounded vesicle;endosome;extracellular organelle;extracellular space;intracellular membrane-bounded organelle;intracellular organelle;lysosome;membrane;organelle;plasma membrane;vacuole;vesicle	Lysosome;Sphingolipid metabolism	53.748		0.795606
Arsb	Arylsulfatase B	A0A0R4J138;P50429	arylsulfatase activity;binding;catalytic activity;cation binding;hydrolase activity;hydrolase activity, acting on ester bonds;ion binding;metal ion binding;N-acetylgalactosamine-4-sulfatase activity;sulfuric ester hydrolase activity	anatomical structure development;autophagy;biological regulation;catabolic process;cellular metabolic process;cellular process;developmental process;metabolic process;response to abiotic stimulus;response to chemical stimulus;response to endogenous stimulus;response to external stimulus;response to extracellular stimulus;response to stimulus	cell part;cell surface;endoplasmic reticulum;extracellular organelle;Golgi apparatus;intracellular membrane-bounded organelle;intracellular organelle;lysosome;mitochondrion;organelle;vacuole;vesicle	Glycosaminoglycan degradation;Lysosome	59.704	-0.14435	1.10601	-1.50205
Asah1	Acid ceramidase;Acid ceramidase subunit alpha;Acid ceramidase subunit beta	Q9WV54	catalytic activity;ceramidase activity;hydrolase activity;hydrolase activity, acting on carbon-nitrogen (but not peptide) bonds;hydrolase activity, acting on carbon-nitrogen (but not peptide) bonds, in linear amides	anatomical structure development;developmental process;lipid metabolic process;metabolic process;primary metabolic process;response to chemical stimulus;response to stimulus	cell part;extracellular organelle;intracellular membrane-bounded organelle;intracellular organelle;lysosome;organelle;vacuole;vesicle	Lysosome;Sphingolipid metabolism	44.669	-0.650494	0.938619	-0.82707
Asb6	Ankyrin repeat and SOCS box protein 6	Q91ZU1		biological regulation;cellular metabolic process;cellular process;macromolecule metabolic process;macromolecule modification;metabolic process;primary metabolic process;protein metabolic process;protein modification by small protein conjugation or removal;protein modification process;response to stimulus;signal transduction	cell part;cytoplasm		46.276	0.744398		1.25722
Ascc2	Activating signal cointegrator 1 complex subunit 2	Q91WR3		biological regulation;biosynthetic process;cellular metabolic process;cellular nitrogen compound metabolic process;cellular process;macromolecule metabolic process;metabolic process;nitrogen compound metabolic process;nucleobase-containing compound metabolic process;primary metabolic process;RNA metabolic process			85.652			0.818571
Ascc3	Activating signal cointegrator 1 complex subunit 3	E9PZJ8	3'-5' DNA helicase activity;adenyl nucleotide binding;adenyl ribonucleotide binding;ATP binding;ATPase activity;ATPase activity, coupled;ATP-dependent 3'-5' DNA helicase activity;ATP-dependent DNA helicase activity;ATP-dependent helicase activity;binding;catalytic activity;DNA helicase activity;DNA-dependent ATPase activity;helicase activity;hydrolase activity;hydrolase activity, acting on acid a…	biological regulation;biosynthetic process;cell proliferation;cellular metabolic process;cellular nitrogen compound metabolic process;cellular process;DNA geometric change;DNA metabolic process;DNA modification;macromolecule metabolic process;macromolecule modification;metabolic process;nitrogen compound metabolic process;nucleobase-containing compound metabolic process;primary metabolic process;…	cell part;cytoplasm;Golgi apparatus;intracellular;intracellular membrane-bounded organelle;intracellular organelle;membrane;nucleus;organelle		250.55	1.17029		0.959611
Asf1b	Histone chaperone ASF1B	Q9DAP7	binding;histone binding;protein binding	biological regulation;biosynthetic process;cellular component assembly;cellular component organization;cellular macromolecular complex assembly;cellular metabolic process;cellular nitrogen compound metabolic process;cellular process;chromatin modification;chromatin organization;chromosome organization;macromolecular complex assembly;macromolecule metabolic process;metabolic process;nitrogen compo…	cell part;macromolecular complex;nucleoplasm;protein complex		22.464
Ash2l	Set1/Ash2 histone methyltransferase complex subunit ASH2	D3YYA0;E9PU93;Q91X20	binding;catalytic activity;cation binding;DNA binding;histone methyltransferase activity;histone methyltransferase activity (H3-K4 specific);histone-lysine N-methyltransferase activity;ion binding;lysine N-methyltransferase activity;metal ion binding;methyltransferase activity;N-methyltransferase activity;nucleic acid binding;protein methyltransferase activity;protein-lysine N-methyltransferase a…	biological regulation;biosynthetic process;cellular component organization;cellular metabolic process;cellular nitrogen compound metabolic process;cellular process;chromatin modification;chromatin organization;chromosome organization;histone modification;macromolecule metabolic process;macromolecule modification;metabolic process;nitrogen compound metabolic process;nucleobase-containing compound …	cell part;chromatin remodeling complex;histone methyltransferase complex;intracellular membrane-bounded organelle;intracellular organelle;macromolecular complex;nucleus;organelle;protein complex		56.411	1.05568
Asl	Argininosuccinate lyase	Q91YI0;E0CY49	amidine-lyase activity;argininosuccinate lyase activity;carbon-nitrogen lyase activity;catalytic activity;lyase activity	amine metabolic process;behavior;biosynthetic process;cellular amide metabolic process;cellular amino acid metabolic process;cellular ketone metabolic process;cellular metabolic process;cellular nitrogen compound metabolic process;cellular process;developmental process;macromolecule metabolic process;macromolecule modification;metabolic process;nitrogen compound metabolic process;nitrogen cycle m…	extracellular organelle;organelle;vesicle	Alanine, aspartate and glutamate metabolism;Arginine and proline metabolism	51.739	0.560937	1.13688	0.721901
Asna1	ATPase Asna1	O54984	adenyl nucleotide binding;adenyl ribonucleotide binding;ATP binding;ATPase activity;binding;catalytic activity;cation binding;hydrolase activity;hydrolase activity, acting on acid anhydrides;hydrolase activity, acting on acid anhydrides, in phosphorus-containing anhydrides;ion binding;metal ion binding;nucleoside-triphosphatase activity;nucleotide binding;purine nucleotide binding;purine ribonucl…	cellular localization;cellular process;establishment of localization;localization;transport	cell part;endoplasmic reticulum;extracellular organelle;intracellular membrane-bounded organelle;intracellular non-membrane-bounded organelle;intracellular organelle;nucleolus;nucleus;organelle;vesicle		38.822	1.07173	0.37416	1.19746
Asns	Asparagine synthetase [glutamine-hydrolyzing]	Q61024	adenyl nucleotide binding;adenyl ribonucleotide binding;asparagine synthase (glutamine-hydrolyzing) activity;ATP binding;binding;carbon-nitrogen ligase activity, with glutamine as amido-N-donor;catalytic activity;cofactor binding;ligase activity;ligase activity, forming carbon-nitrogen bonds;nucleotide binding;purine nucleotide binding;purine ribonucleoside triphosphate binding;purine ribonucleot…	amine metabolic process;anatomical structure development;biological regulation;biosynthetic process;cell communication;cellular amino acid metabolic process;cellular ketone metabolic process;cellular metabolic process;cellular nitrogen compound metabolic process;cellular process;developmental process;metabolic process;nitrogen compound metabolic process;organic acid metabolic process;primary meta…		Alanine, aspartate and glutamate metabolism;Nitrogen metabolism	64.282	1.14698	1.42556	1.28238
Asph	Aspartyl/asparaginyl beta-hydroxylase	Q8CBM2;A2AL85;Q8BSY0	binding;calcium ion binding;catalytic activity;cation binding;ion binding;metal ion binding;oxidoreductase activity;oxidoreductase activity, acting on paired donors, with incorporation or reduction of molecular oxygen;oxidoreductase activity, acting on paired donors, with incorporation or reduction of molecular oxygen, 2-oxoglutarate as one donor, and incorporation of one atom each of oxygen into…	anatomical structure development;anatomical structure morphogenesis;biological regulation;cellular metabolic process;cellular process;developmental process;establishment of localization;ion transport;macromolecule metabolic process;macromolecule modification;metabolic process;peptidyl-amino acid modification;primary metabolic process;protein metabolic process;protein modification process;regulati…	cell part;cytoplasm;endoplasmic reticulum;intracellular membrane-bounded organelle;intracellular organelle;membrane;organelle;plasma membrane		75.127	-0.605233
Aspscr1	Tether containing UBX domain for GLUT4	Q8VBT9;A2AC02;A2AC03;A2AC05;A2ABZ8		biological regulation;establishment of localization;homeostatic process;protein transport;regulation of transport;transport	cell part;cytosol;endomembrane system;intracellular membrane-bounded organelle;intracellular organelle;membrane;nucleoplasm;organelle;plasma membrane		59.795			1.04532
Asrgl1	Isoaspartyl peptidase/L-asparaginase;Isoaspartyl peptidase/L-asparaginase alpha chain;Isoaspartyl peptidase/L-asparaginase beta chain	Q8C0M9	asparaginase activity;beta-aspartyl-peptidase activity;catalytic activity;exopeptidase activity;hydrolase activity;hydrolase activity, acting on carbon-nitrogen (but not peptide) bonds;hydrolase activity, acting on carbon-nitrogen (but not peptide) bonds, in linear amides;omega peptidase activity;peptidase activity;peptidase activity, acting on L-amino acid peptides	amine metabolic process;catabolic process;cellular amino acid metabolic process;cellular ketone metabolic process;cellular metabolic process;cellular nitrogen compound metabolic process;cellular process;metabolic process;nitrogen compound metabolic process;organic acid metabolic process;primary metabolic process;small molecule metabolic process	cell part;cytoplasm;intracellular membrane-bounded organelle;intracellular organelle;nucleus;organelle		33.95	0.645696		0.726127
Ass1	Argininosuccinate synthase	P16460	adenyl nucleotide binding;adenyl ribonucleotide binding;amine binding;amino acid binding;argininosuccinate synthase activity;ATP binding;binding;carboxylic acid binding;catalytic activity;identical protein binding;ligase activity;ligase activity, forming carbon-nitrogen bonds;nucleotide binding;protein binding;purine nucleotide binding;purine ribonucleoside triphosphate binding;purine ribonucleot…	amine metabolic process;biological regulation;biosynthetic process;cellular amide metabolic process;cellular amino acid metabolic process;cellular ketone metabolic process;cellular metabolic process;cellular nitrogen compound metabolic process;cellular process;metabolic process;nitrogen compound metabolic process;nitrogen cycle metabolic process;organic acid metabolic process;primary metabolic pr…	cell part;extracellular organelle;intracellular membrane-bounded organelle;intracellular organelle;mitochondrion;organelle;vesicle	Alanine, aspartate and glutamate metabolism;Arginine and proline metabolism	46.584	-2.24316		-1.39999
Asun	Protein asunder homolog	Q8QZV7;F6W761		biological regulation;cell division;cell motility;cellular component movement;cellular component organization;cellular localization;cellular process;cytoskeleton organization;localization;locomotion;mitosis;nuclear division;organelle fission;organelle localization;organelle organization;regulation of cell cycle;regulation of mitotic cell cycle	cell part;cytoplasm;intracellular membrane-bounded organelle;intracellular organelle;nucleus;organelle		82.779	0.835524		1.25494
Ate1	Arginyl-tRNA--protein transferase 1	A0A1L1SQ41;Q9Z2A5;Q4FCQ7;J3QNU1;A0A140LJ98	arginyltransferase activity;catalytic activity;transferase activity;transferase activity, transferring acyl groups;transferase activity, transferring amino-acyl groups	cellular metabolic process;cellular process;macromolecule metabolic process;macromolecule modification;metabolic process;primary metabolic process;protein metabolic process;protein modification process	cell part;cytoplasm;intracellular membrane-bounded organelle;intracellular organelle;nucleus;organelle		64.094	1.45804		1.22319
Atf7;Atf2;Gm28047	Cyclic AMP-dependent transcription factor ATF-7;Cyclic AMP-dependent transcription factor ATF-2	Q3TZR9;V9GXX5;V9GX99;A2AQE9;A2AQF0;G3UXC3;Q3US59;V9GXN6;Q8R0S1;P16951	acetyltransferase activity;activating transcription factor binding;binding;cAMP response element binding;cAMP response element binding protein binding;catalytic activity;cation binding;chromatin binding;core promoter proximal region DNA binding;core promoter proximal region sequence-specific DNA binding;DNA binding;enhancer binding;enhancer sequence-specific DNA binding;enzyme binding;histone ace…	anatomical structure development;anatomical structure morphogenesis;biological regulation;cell differentiation;cellular component organization;cellular metabolic process;cellular process;chromatin modification;chromatin organization;chromosome organization;developmental process;histone modification;macromolecule metabolic process;macromolecule modification;metabolic process;organelle organization…	cell part;cytoplasm;intracellular membrane-bounded organelle;intracellular organelle;membrane;nucleoplasm;nucleus;organelle	MAPK signaling pathway	51.779
Atg16l1	Autophagy-related protein 16-1	Q8C0J2	binding;identical protein binding;protein binding	cellular component assembly;cellular component organization;cellular process;establishment of localization;organelle assembly;organelle organization;protein transport;transport;vacuole organization	cell part;intracellular membrane-bounded organelle;intracellular organelle;membrane;organelle;vacuole		68.171			0.520764
Atg2b	Autophagy-related protein 2 homolog B	Q80XK6		autophagy;catabolic process;cell communication;cellular component assembly;cellular component organization;cellular metabolic process;cellular process;metabolic process;organelle assembly;organelle organization;response to external stimulus;response to extracellular stimulus;response to starvation;response to stimulus;response to stress;vacuole organization	cell part;lipid particle;membrane		231.4	1.10102		1.26163
Atg3	Ubiquitin-like-conjugating enzyme ATG3	Q9CPX6	acid-amino acid ligase activity;Atg12 ligase activity;Atg8 ligase activity;binding;catalytic activity;enzyme binding;ligase activity;ligase activity, forming carbon-nitrogen bonds;protein binding;small conjugating protein ligase activity	autophagy;catabolic process;cellular component assembly;cellular component organization;cellular metabolic process;cellular process;establishment of localization;macromolecule metabolic process;macromolecule modification;metabolic process;mitochondrion organization;organelle assembly;organelle fission;organelle organization;primary metabolic process;protein metabolic process;protein modification …	cell part;cytosol;macromolecular complex;protein complex;ubiquitin ligase complex	Regulation of autophagy	35.796	1.1948		1.0987
Atg4b	Cysteine protease ATG4B	A0A0R4J065;Q8BGE6;A0A087WNY2;D3YZP6	catalytic activity;cysteine-type endopeptidase activity;cysteine-type peptidase activity;endopeptidase activity;hydrolase activity;peptidase activity;peptidase activity, acting on L-amino acid peptides	autophagy;biological regulation;catabolic process;cell communication;cellular component assembly;cellular component organization;cellular metabolic process;cellular process;establishment of localization;macromolecule metabolic process;macromolecule modification;metabolic process;organelle assembly;organelle organization;primary metabolic process;protein lipidation;protein maturation;protein metab…	cell part;cytoplasm;cytosol	Regulation of autophagy	44.403	1.24901		1.19801
Atg7	Ubiquitin-like modifier-activating enzyme ATG7	A0A0A0MQN4;Q9D906;S4R2T5;S4R2D5	APG12 activating enzyme activity;APG8 activating enzyme activity;binding;catalytic activity;identical protein binding;protein binding;protein dimerization activity;protein homodimerization activity;small protein activating enzyme activity;transcription factor binding	amine metabolic process;anatomical structure development;anatomical structure morphogenesis;autophagy;behavior;biological regulation;catabolic process;cell communication;cell development;cellular amino acid metabolic process;cellular component assembly;cellular component morphogenesis;cellular component organization;cellular ketone metabolic process;cellular membrane organization;cellular metabol…	cell part;cytoplasm;cytosol	Regulation of autophagy	82.276	1.11635	1.35975	0.977979
Atic	Bifunctional purine biosynthesis protein PURH;Phosphoribosylaminoimidazolecarboxamide formyltransferase;IMP cyclohydrolase	Q9CWJ9	binding;catalytic activity;cyclohydrolase activity;hydrolase activity;hydrolase activity, acting on carbon-nitrogen (but not peptide) bonds;hydrolase activity, acting on carbon-nitrogen (but not peptide) bonds, in cyclic amidines;hydroxymethyl-, formyl- and related transferase activity;identical protein binding;IMP cyclohydrolase activity;phosphoribosylaminoimidazolecarboxamide formyltransferase …	anatomical structure development;anatomical structure morphogenesis;biosynthetic process;cellular aromatic compound metabolic process;cellular metabolic process;cellular nitrogen compound metabolic process;cellular process;cofactor metabolic process;developmental process;heterocycle metabolic process;metabolic process;nitrogen compound metabolic process;nucleobase-containing compound metabolic pr…	cell part;extracellular organelle;intracellular membrane-bounded organelle;intracellular organelle;membrane;mitochondrion;organelle;vesicle	One carbon pool by folate;Purine metabolism	64.217	1.18961	1.49139	1.1099
Atl3	Atlastin-3	A0A494BAX8;E9PYT3;Q91YH5;A0A494BAU1	binding;catalytic activity;GTP binding;GTPase activity;guanyl nucleotide binding;guanyl ribonucleotide binding;hydrolase activity;hydrolase activity, acting on acid anhydrides;hydrolase activity, acting on acid anhydrides, in phosphorus-containing anhydrides;identical protein binding;nucleoside-triphosphatase activity;nucleotide binding;protein binding;purine nucleotide binding;purine ribonucleos…	cellular component assembly;cellular component organization;cellular process;endoplasmic reticulum organization;Golgi organization;macromolecular complex assembly;organelle organization;protein complex assembly	cell part;endoplasmic reticulum;intracellular membrane-bounded organelle;intracellular organelle;membrane;organelle		60.231			0.813441
Atox1	Copper transport protein ATOX1	O08997	binding;cation binding;cation transmembrane transporter activity;copper chaperone activity;copper ion binding;copper ion transmembrane transporter activity;copper-dependent protein binding;inorganic cation transmembrane transporter activity;ion binding;ion transmembrane transporter activity;metal ion binding;metal ion transmembrane transporter activity;metallochaperone activity;protein binding;su…	biological regulation;cellular homeostasis;cellular ion homeostasis;cellular process;establishment of localization;homeostatic process;ion transport;response to chemical stimulus;response to oxidative stress;response to stimulus;response to stress;transport	cell part;cytosol	Mineral absorption	7.3384	0.665052	1.70407	0.271397
Atp11c	Phospholipid-transporting ATPase;Phospholipid-transporting ATPase 11C	E9QKK8;F6Q8D3;Q9QZW0	adenyl nucleotide binding;adenyl ribonucleotide binding;ATP binding;ATPase activity;ATPase activity, coupled;ATPase activity, coupled to movement of substances;binding;catalytic activity;cation binding;hydrolase activity;hydrolase activity, acting on acid anhydrides;hydrolase activity, acting on acid anhydrides, in phosphorus-containing anhydrides;ion binding;lipid transporter activity;magnesium …	biological regulation;cell activation;cell differentiation;cellular component organization;cellular membrane organization;cellular process;developmental process;establishment of localization;immune system process;lipid transport;membrane organization;transport	cell part;endoplasmic reticulum;endosome;intracellular membrane-bounded organelle;intracellular organelle;membrane;organelle;plasma membrane		127.81			1.39621
Atp13a1	Manganese-transporting ATPase 13A1	Q9EPE9	adenyl nucleotide binding;adenyl ribonucleotide binding;ATP binding;ATPase activity;binding;catalytic activity;cation binding;hydrolase activity;hydrolase activity, acting on acid anhydrides;hydrolase activity, acting on acid anhydrides, in phosphorus-containing anhydrides;ion binding;metal ion binding;nucleoside-triphosphatase activity;nucleotide binding;purine nucleotide binding;purine ribonucl…	establishment of localization;ion transport;transport	cell part;membrane		132.39
Atp1a1	Sodium/potassium-transporting ATPase subunit alpha-1	Q8VDN2	active transmembrane transporter activity;adenyl nucleotide binding;adenyl ribonucleotide binding;ADP binding;alkali metal ion binding;ATP binding;ATPase activity;ATPase activity, coupled;ATPase activity, coupled to movement of substances;ATPase activity, coupled to transmembrane movement of ions;ATPase activity, coupled to transmembrane movement of ions, phosphorylative mechanism;ATPase activity…	biological regulation;cellular homeostasis;cellular ion homeostasis;cellular metabolic process;cellular process;establishment of localization;homeostatic process;ion transport;metabolic process;phosphorus metabolic process;regulation of transport;response to abiotic stimulus;response to chemical stimulus;response to drug;response to endogenous stimulus;response to external stimulus;response to st…	cell part;cytoplasmic membrane-bounded vesicle;endoplasmic reticulum;endosome;extracellular organelle;Golgi apparatus;intracellular membrane-bounded organelle;intracellular organelle;macromolecular complex;membrane;organelle;plasma membrane;protein complex;vesicle	Aldosterone-regulated sodium reabsorption;Bile secretion;Carbohydrate digestion and absorption;Cardiac muscle contraction;Endocrine and other factor-regulated calcium reabsorption;Gastric acid secretion;Mineral absorption;Pancreatic secretion;Protein digestion and absorption;Proximal tubule bicarbonate reclamation;Salivary secretion	112.98	0.920995	1.87216	0.813303
Atp1a3	Sodium/potassium-transporting ATPase subunit alpha-3	A0A0G2JGX4;Q8VCE0;Q6PIC6	active transmembrane transporter activity;adenyl nucleotide binding;adenyl ribonucleotide binding;ATP binding;ATPase activity;ATPase activity, coupled;ATPase activity, coupled to movement of substances;ATPase activity, coupled to transmembrane movement of ions;ATPase activity, coupled to transmembrane movement of ions, phosphorylative mechanism;ATPase activity, coupled to transmembrane movement o…	behavior;biological regulation;cellular homeostasis;cellular ion homeostasis;cellular process;establishment of localization;homeostatic process;hydrogen transport;ion transport;locomotion;multicellular organismal process;muscle contraction;neurological system process;neurotransmitter transport;response to abiotic stimulus;response to chemical stimulus;response to drug;response to endogenous stimu…	cell part;cell projection;cytoplasm;endoplasmic reticulum;endosome;Golgi apparatus;intracellular membrane-bounded organelle;intracellular organelle;macromolecular complex;membrane;neuron projection;nucleus;organelle;plasma membrane;protein complex;synapse;vesicle	Aldosterone-regulated sodium reabsorption;Bile secretion;Carbohydrate digestion and absorption;Cardiac muscle contraction;Endocrine and other factor-regulated calcium reabsorption;Gastric acid secretion;Mineral absorption;Oxidative phosphorylation;Pancreatic secretion;Protein digestion and absorption;Proximal tubule bicarbonate reclamation;Salivary secretion	112.99	0.809377	1.82115	0.981163
Atp1b3	Sodium/potassium-transporting ATPase subunit beta-3	P97370	active transmembrane transporter activity;ATPase activator activity;ATPase activity;ATPase activity, coupled;ATPase activity, coupled to movement of substances;ATPase activity, coupled to transmembrane movement of ions;ATPase activity, coupled to transmembrane movement of ions, phosphorylative mechanism;ATPase activity, coupled to transmembrane movement of substances;ATPase binding;ATPase regulat…	biological regulation;cellular component organization;cellular homeostasis;cellular ion homeostasis;cellular localization;cellular membrane organization;cellular process;establishment of localization;homeostatic process;ion transport;localization;membrane organization;plasma membrane organization;regulation of protein stability;transmembrane transport;transport	cell part;cytoplasm;cytoplasmic membrane-bounded vesicle;extracellular organelle;intracellular membrane-bounded organelle;intracellular organelle;macromolecular complex;membrane;organelle;plasma membrane;protein complex;vesicle	Aldosterone-regulated sodium reabsorption;Bile secretion;Carbohydrate digestion and absorption;Cardiac muscle contraction;Endocrine and other factor-regulated calcium reabsorption;Gastric acid secretion;Mineral absorption;Pancreatic secretion;Protein digestion and absorption;Proximal tubule bicarbonate reclamation;Salivary secretion	31.775	0.936463	1.59667	0.829791
Atp2a2	Sarcoplasmic/endoplasmic reticulum calcium ATPase 2	O55143	active transmembrane transporter activity;adenyl nucleotide binding;adenyl ribonucleotide binding;ATP binding;ATPase activity;ATPase activity, coupled;ATPase activity, coupled to movement of substances;ATPase activity, coupled to transmembrane movement of ions;ATPase activity, coupled to transmembrane movement of ions, phosphorylative mechanism;ATPase activity, coupled to transmembrane movement o…	biological regulation;cellular component organization;cellular homeostasis;cellular ion homeostasis;cellular membrane organization;cellular process;establishment of localization;homeostatic process;ion transport;membrane organization;multicellular organismal process;organelle organization;response to stimulus;signal transduction;transmembrane transport;transport	cell part;endoplasmic reticulum;intracellular membrane-bounded organelle;intracellular organelle;membrane;organelle	Alzheimer's disease;Calcium signaling pathway;Pancreatic secretion	114.86	-0.27875
Atp2b1	Plasma membrane calcium-transporting ATPase 1	G5E829	active transmembrane transporter activity;adenyl nucleotide binding;adenyl ribonucleotide binding;ATP binding;ATPase activity;ATPase activity, coupled;ATPase activity, coupled to movement of substances;ATPase activity, coupled to transmembrane movement of ions;ATPase activity, coupled to transmembrane movement of ions, phosphorylative mechanism;ATPase activity, coupled to transmembrane movement o…	amine metabolic process;anatomical structure development;anatomical structure morphogenesis;behavior;biological regulation;cell differentiation;cell morphogenesis;cellular aromatic compound metabolic process;cellular component morphogenesis;cellular component organization;cellular homeostasis;cellular ion homeostasis;cellular metabolic process;cellular nitrogen compound metabolic process;cellular…	cell body;cell part;cell projection;cilium;cytoplasm;endoplasmic reticulum;extracellular organelle;intracellular membrane-bounded organelle;intracellular organelle;macromolecular complex;membrane;neuronal cell body;nucleus;organelle;plasma membrane;protein complex;synapse;vesicle	Calcium signaling pathway;Pancreatic secretion;Salivary secretion	134.75	0.987133		0.992585
Atp5a1	ATP synthase subunit alpha, mitochondrial;ATP synthase subunit alpha	Q03265;D3Z6F5	active transmembrane transporter activity;adenyl nucleotide binding;adenyl ribonucleotide binding;ATP binding;ATPase activity;ATPase activity, coupled;ATPase activity, coupled to movement of substances;ATPase activity, coupled to transmembrane movement of ions;ATPase activity, coupled to transmembrane movement of substances;binding;catalytic activity;cation transmembrane transporter activity;cati…	biological regulation;biosynthetic process;cellular metabolic process;cellular nitrogen compound metabolic process;cellular process;establishment of localization;heterocycle metabolic process;hydrogen transport;ion transport;lipid metabolic process;metabolic process;nitrogen compound metabolic process;nucleobase-containing compound metabolic process;nucleobase-containing small molecule metabolic …	cell part;extracellular organelle;intracellular membrane-bounded organelle;intracellular organelle;macromolecular complex;membrane;mitochondrion;organelle;plasma membrane;protein complex;proton-transporting two-sector ATPase complex;vesicle	Alzheimer's disease;Huntington's disease;Oxidative phosphorylation;Parkinson's disease	59.752	-0.125353	0.795672	0.692201
Atp5b	ATP synthase subunit beta, mitochondrial	P56480	active transmembrane transporter activity;adenyl nucleotide binding;adenyl ribonucleotide binding;ATP binding;ATPase activity;ATPase activity, coupled;ATPase activity, coupled to movement of substances;ATPase activity, coupled to transmembrane movement of ions;ATPase activity, coupled to transmembrane movement of substances;binding;catalytic activity;cation transmembrane transporter activity;cati…	anatomical structure formation involved in morphogenesis;biological regulation;biosynthetic process;cell differentiation;cellular homeostasis;cellular ion homeostasis;cellular metabolic process;cellular nitrogen compound metabolic process;cellular process;developmental process;establishment of localization;heterocycle metabolic process;homeostatic process;hydrogen transport;ion transport;lipid me…	cell part;cell surface;extracellular organelle;intracellular membrane-bounded organelle;intracellular non-membrane-bounded organelle;intracellular organelle;macromolecular complex;membrane;mitochondrion;nucleus;organelle;plasma membrane;protein complex;proton-transporting two-sector ATPase complex;vesicle	Alzheimer's disease;Huntington's disease;Oxidative phosphorylation;Parkinson's disease	56.3	-0.169234	0.820903	0.645216
Atp5c1	ATP synthase subunit gamma;ATP synthase subunit gamma, mitochondrial	A2AKV1;A2AKV2;A2AKV3;Q8C2Q8;A2AKU9;Q91VR2	active transmembrane transporter activity;ATPase activity;ATPase activity, coupled;ATPase activity, coupled to movement of substances;ATPase activity, coupled to transmembrane movement of ions;ATPase activity, coupled to transmembrane movement of substances;catalytic activity;cation transmembrane transporter activity;cation-transporting ATPase activity;hydrogen ion transmembrane transporter activ…	biosynthetic process;cellular metabolic process;cellular nitrogen compound metabolic process;cellular process;establishment of localization;heterocycle metabolic process;hydrogen transport;ion transport;metabolic process;nitrogen compound metabolic process;nucleobase-containing compound metabolic process;nucleobase-containing small molecule metabolic process;nucleotide metabolic process;primary m…	cell part;extracellular organelle;intracellular membrane-bounded organelle;intracellular organelle;macromolecular complex;membrane;mitochondrion;organelle;protein complex;proton-transporting two-sector ATPase complex;vesicle	Alzheimer's disease;Huntington's disease;Oxidative phosphorylation;Parkinson's disease	30.255			1.33012
Atp5i	ATP synthase subunit e, mitochondrial	Q06185	ATPase activity;catalytic activity;cation transmembrane transporter activity;hydrogen ion transmembrane transporter activity;hydrolase activity;hydrolase activity, acting on acid anhydrides;hydrolase activity, acting on acid anhydrides, in phosphorus-containing anhydrides;inorganic cation transmembrane transporter activity;ion transmembrane transporter activity;monovalent inorganic cation transme…	biosynthetic process;cellular metabolic process;cellular nitrogen compound metabolic process;cellular process;establishment of localization;heterocycle metabolic process;hydrogen transport;ion transport;metabolic process;nitrogen compound metabolic process;nucleobase-containing compound metabolic process;nucleobase-containing small molecule metabolic process;nucleotide metabolic process;primary m…	cell part;intracellular membrane-bounded organelle;intracellular organelle;macromolecular complex;mitochondrion;organelle;protein complex;proton-transporting two-sector ATPase complex	Oxidative phosphorylation	8.2355	0.00711709		0.75486
Atp5o	ATP synthase subunit O, mitochondrial	A0A338P7G3;Q9DB20	binding;cation transmembrane transporter activity;drug binding;hydrogen ion transmembrane transporter activity;hydrogen ion transporting ATP synthase activity, rotational mechanism;inorganic cation transmembrane transporter activity;ion transmembrane transporter activity;lipid binding;monovalent inorganic cation transmembrane transporter activity;steroid binding;substrate-specific transmembrane t…	biosynthetic process;cellular metabolic process;cellular nitrogen compound metabolic process;cellular process;establishment of localization;heterocycle metabolic process;hydrogen transport;ion transport;metabolic process;nitrogen compound metabolic process;nucleobase-containing compound metabolic process;nucleobase-containing small molecule metabolic process;nucleotide metabolic process;primary m…	cell part;extracellular organelle;intracellular membrane-bounded organelle;intracellular organelle;macromolecular complex;membrane;mitochondrion;nucleus;organelle;plasma membrane;protein complex;proton-transporting two-sector ATPase complex;vesicle	Alzheimer's disease;Huntington's disease;Oxidative phosphorylation;Parkinson's disease	23.363			1.386
Atp6ap1	V-type proton ATPase subunit S1	Q3TKX1;Q9R1Q9;B7FAU3	active transmembrane transporter activity;adenyl nucleotide binding;adenyl ribonucleotide binding;ATP binding;ATPase activity;ATPase activity, coupled;ATPase activity, coupled to movement of substances;ATPase activity, coupled to transmembrane movement of ions;ATPase activity, coupled to transmembrane movement of substances;binding;catalytic activity;cation transmembrane transporter activity;cati…	biological regulation;cellular process;establishment of localization;homeostatic process;hydrogen transport;ion transport;regulation of transport;transmembrane transport;transport	cell part;extracellular organelle;macromolecular complex;membrane;organelle;protein complex;vesicle	Epithelial cell signaling in Helicobacter pylori infection;ko05152;Lysosome;Oxidative phosphorylation;Phagosome;Rheumatoid arthritis;Vibrio cholerae infection	51.007	-1.88084	0.267513	-1.38733
Atp6ap2	Renin receptor	Q9CYN9	aspartic-type endopeptidase activity;aspartic-type peptidase activity;catalytic activity;endopeptidase activity;hydrolase activity;peptidase activity;peptidase activity, acting on L-amino acid peptides;receptor activity	anatomical structure morphogenesis;biological regulation;developmental process;hormone metabolic process;macromolecule metabolic process;metabolic process;pigmentation;primary metabolic process;protein maturation;protein metabolic process;proteolysis	cell body;cell part;cell projection;extracellular organelle;neuron projection;organelle;vesicle		39.091	-2.18039	0.112149	-1.71189
Atp6v0d1	V-type proton ATPase subunit d 1	P51863	active transmembrane transporter activity;ATPase activity;ATPase activity, coupled;ATPase activity, coupled to movement of substances;ATPase activity, coupled to transmembrane movement of ions;ATPase activity, coupled to transmembrane movement of ions, phosphorylative mechanism;ATPase activity, coupled to transmembrane movement of substances;catalytic activity;cation transmembrane transporter act…	anatomical structure development;anatomical structure formation involved in morphogenesis;cellular component assembly;cellular component organization;cellular process;developmental process;establishment of localization;hydrogen transport;ion transport;transmembrane transport;transport	cell part;centrosome;cytoplasmic membrane-bounded vesicle;endosome;extracellular organelle;intracellular membrane-bounded organelle;intracellular non-membrane-bounded organelle;intracellular organelle;macromolecular complex;membrane;microtubule organizing center;organelle;protein complex;proton-transporting two-sector ATPase complex;vesicle	Collecting duct acid secretion;Epithelial cell signaling in Helicobacter pylori infection;ko05152;Lysosome;Oxidative phosphorylation;Phagosome;Rheumatoid arthritis;Vibrio cholerae infection	40.301	0.976054		0.47103
Atp6v1a	V-type proton ATPase catalytic subunit A	P50516	active transmembrane transporter activity;adenyl nucleotide binding;adenyl ribonucleotide binding;ATP binding;ATPase activity;ATPase activity, coupled;ATPase activity, coupled to movement of substances;ATPase activity, coupled to transmembrane movement of ions;ATPase activity, coupled to transmembrane movement of substances;binding;catalytic activity;cation transmembrane transporter activity;cati…	cellular metabolic process;cellular nitrogen compound metabolic process;cellular process;establishment of localization;heterocycle metabolic process;hydrogen transport;ion transport;metabolic process;nitrogen compound metabolic process;nucleobase-containing compound metabolic process;nucleobase-containing small molecule metabolic process;nucleotide metabolic process;primary metabolic process;smal…	cell part;cell projection;cytosol;extracellular organelle;intracellular membrane-bounded organelle;intracellular organelle;macromolecular complex;membrane;microvillus;mitochondrion;organelle;plasma membrane;protein complex;vesicle	Collecting duct acid secretion;Epithelial cell signaling in Helicobacter pylori infection;Oxidative phosphorylation;Phagosome;Rheumatoid arthritis;Vibrio cholerae infection	68.325	0.74619	1.25096	0.664808
Atp6v1b2	V-type proton ATPase subunit B, brain isoform	P62814	adenyl nucleotide binding;adenyl ribonucleotide binding;ATP binding;binding;catalytic activity;cation transmembrane transporter activity;hydrogen ion transmembrane transporter activity;hydrolase activity;hydrolase activity, acting on acid anhydrides;hydrolase activity, acting on acid anhydrides, catalyzing transmembrane movement of substances;inorganic cation transmembrane transporter activity;io…	biological regulation;cellular metabolic process;cellular nitrogen compound metabolic process;cellular process;establishment of localization;excretion;heterocycle metabolic process;homeostatic process;hydrogen transport;ion transport;metabolic process;multicellular organismal process;neurological system process;nitrogen compound metabolic process;nucleobase-containing compound metabolic process;n…	cell part;cell projection;cytoplasm;cytoplasmic membrane-bounded vesicle;cytosol;endomembrane system;extracellular organelle;intracellular membrane-bounded organelle;intracellular organelle;macromolecular complex;membrane;microvillus;organelle;plasma membrane;protein complex;proton-transporting two-sector ATPase complex;vesicle	Collecting duct acid secretion;Epithelial cell signaling in Helicobacter pylori infection;Oxidative phosphorylation;Phagosome;Rheumatoid arthritis;Vibrio cholerae infection	56.55	0.802995	1.22473	0.725193
Atp6v1c1	V-type proton ATPase subunit C 1	Q9Z1G3	active transmembrane transporter activity;ATPase activity;ATPase activity, coupled;ATPase activity, coupled to movement of substances;ATPase activity, coupled to transmembrane movement of ions;ATPase activity, coupled to transmembrane movement of ions, phosphorylative mechanism;ATPase activity, coupled to transmembrane movement of substances;catalytic activity;cation transmembrane transporter act…	cellular process;establishment of localization;hydrogen transport;ion transport;transmembrane transport;transport	apical part of cell;cell part;extracellular organelle;intracellular organelle;macromolecular complex;membrane;organelle;plasma membrane;protein complex;vesicle	Collecting duct acid secretion;Epithelial cell signaling in Helicobacter pylori infection;Oxidative phosphorylation;Phagosome;Rheumatoid arthritis;Vibrio cholerae infection	43.887	0.96044	1.21783	0.893158
Atp6v1d	V-type proton ATPase subunit D	P57746	active transmembrane transporter activity;ATPase activity;ATPase activity, coupled;ATPase activity, coupled to movement of substances;ATPase activity, coupled to transmembrane movement of substances;catalytic activity;hydrolase activity;hydrolase activity, acting on acid anhydrides;hydrolase activity, acting on acid anhydrides, catalyzing transmembrane movement of substances;hydrolase activity, a…	anatomical structure formation involved in morphogenesis;cellular component assembly;cellular component organization;cellular process;developmental process;establishment of localization;hydrogen transport;ion transport;transport	cell part;cell projection;centrosome;cilium;extracellular organelle;intracellular non-membrane-bounded organelle;intracellular organelle;macromolecular complex;membrane;microtubule organizing center;organelle;protein complex;proton-transporting two-sector ATPase complex;vesicle	Collecting duct acid secretion;Epithelial cell signaling in Helicobacter pylori infection;Oxidative phosphorylation;Phagosome;Rheumatoid arthritis;Vibrio cholerae infection	28.369	0.357252		0.672876
Atp6v1e1	V-type proton ATPase subunit E 1	P50518;A0A0N4SW07;A0A0N4SW34	active transmembrane transporter activity;ATPase activity;ATPase activity, coupled;ATPase activity, coupled to movement of substances;ATPase activity, coupled to transmembrane movement of ions;ATPase activity, coupled to transmembrane movement of ions, phosphorylative mechanism;ATPase activity, coupled to transmembrane movement of substances;ATPase binding;binding;catalytic activity;cation transm…	cellular process;establishment of localization;hydrogen transport;ion transport;transmembrane transport;transport	cell part;cell projection;cytoplasm;cytoplasmic membrane-bounded vesicle;cytosol;endosome;extracellular organelle;intracellular membrane-bounded organelle;intracellular organelle;macromolecular complex;membrane;microvillus;mitochondrion;organelle;protein complex;vesicle	Collecting duct acid secretion;Epithelial cell signaling in Helicobacter pylori infection;Oxidative phosphorylation;Phagosome;Rheumatoid arthritis;Vibrio cholerae infection	26.157	0.981487	1.2945	1.06291
Atp6v1g1	V-type proton ATPase subunit G 1	Q9CR51	active transmembrane transporter activity;ATPase activity;ATPase activity, coupled;ATPase activity, coupled to movement of substances;ATPase activity, coupled to transmembrane movement of ions;ATPase activity, coupled to transmembrane movement of ions, phosphorylative mechanism;ATPase activity, coupled to transmembrane movement of substances;ATPase binding;binding;catalytic activity;cation transm…	metabolic process	cell part;cytosol;extracellular organelle;intracellular;macromolecular complex;membrane;organelle;plasma membrane;protein complex;proton-transporting two-sector ATPase complex;vesicle	Collecting duct acid secretion;Epithelial cell signaling in Helicobacter pylori infection;Oxidative phosphorylation;Phagosome;Rheumatoid arthritis;Vibrio cholerae infection	13.724	0.739107	0.945431	0.906155
Atp6v1h	V-type proton ATPase subunit H	A0A0A6YX18;Q8BVE3;A0A0A6YWP6	active transmembrane transporter activity;ATPase activity;ATPase activity, coupled;ATPase activity, coupled to movement of substances;ATPase activity, coupled to transmembrane movement of ions;ATPase activity, coupled to transmembrane movement of substances;catalytic activity;cation transmembrane transporter activity;cation-transporting ATPase activity;hydrogen ion transmembrane transporter activ…	cellular component organization;cellular membrane organization;cellular process;endocytosis;establishment of localization;hydrogen transport;ion transport;membrane invagination;membrane organization;transmembrane transport;transport;vesicle-mediated transport	cell part;extracellular organelle;macromolecular complex;membrane;organelle;protein complex;vesicle	Epithelial cell signaling in Helicobacter pylori infection;ko05152;Lysosome;Oxidative phosphorylation;Phagosome;Rheumatoid arthritis;Vibrio cholerae infection	50.811	0.86838	1.04453	0.92623
Atrip	ATR-interacting protein	Q8BMG1	binding;K63-linked polyubiquitin binding;polyubiquitin binding;protein binding;small conjugating protein binding;ubiquitin binding	cellular metabolic process;cellular nitrogen compound metabolic process;cellular process;DNA metabolic process;DNA repair;macromolecule metabolic process;metabolic process;nitrogen compound metabolic process;nucleobase-containing compound metabolic process;primary metabolic process;response to DNA damage stimulus;response to stimulus;response to stress	cell part;intracellular membrane-bounded organelle;intracellular organelle;nucleus;organelle		85.547			1.35513
Atrx	Transcriptional regulator ATRX	Q61687;F6RDB7	adenyl nucleotide binding;adenyl ribonucleotide binding;ATP binding;ATPase activity;ATPase activity, coupled;binding;catalytic activity;cation binding;chromatin binding;chromo shadow domain binding;DNA binding;DNA translocase activity;DNA-dependent ATPase activity;helicase activity;histone binding;hydrolase activity;hydrolase activity, acting on acid anhydrides;hydrolase activity, acting on acid …	anatomical structure development;anatomical structure morphogenesis;biological regulation;biosynthetic process;cell development;cellular component assembly;cellular component organization;cellular macromolecular complex assembly;cellular metabolic process;cellular nitrogen compound metabolic process;cellular process;chromatin modification;chromatin organization;chromosome organization;development…	cell part;chromatin remodeling complex;chromosome;intracellular membrane-bounded organelle;intracellular non-membrane-bounded organelle;intracellular organelle;macromolecular complex;nuclear chromosome;nucleoplasm;nucleus;organelle;protein complex		278.58	0.69258		0.862168
Atxn10	Ataxin-10	P28658		anatomical structure development;cellular component organization;cellular process;developmental process	cell body;cell part;cell projection;cytoplasm;cytosol;extracellular space;membrane;neuron projection;neuronal cell body;plasma membrane		53.706	1.43423		1.06273
Atxn2l	Ataxin-2-like protein	Q3TGG2;E9Q5Q0;A0A0U1RPL0;Q7TQH0;J3QP59		biological regulation;cellular component assembly;cellular component organization;cellular macromolecular complex assembly;cellular process;macromolecular complex assembly;ribonucleoprotein complex assembly	cell part;cytoplasm;intracellular non-membrane-bounded organelle;intracellular organelle;macromolecular complex;membrane;organelle;ribonucleoprotein complex		92.071	0.877081	1.41608	1.30376
Atxn3	Ataxin-3	Q9CVD2	ATPase binding;binding;catalytic activity;cysteine-type peptidase activity;deacetylase activity;DNA binding;enzyme binding;exopeptidase activity;histone deacetylase activity;hydrolase activity;hydrolase activity, acting on carbon-nitrogen (but not peptide) bonds;hydrolase activity, acting on carbon-nitrogen (but not peptide) bonds, in linear amides;identical protein binding;nucleic acid binding;o…	behavior;biological regulation;biosynthetic process;catabolic process;cellular component organization;cellular metabolic process;cellular nitrogen compound metabolic process;cellular process;chromatin modification;chromatin organization;chromosome organization;cytoskeleton organization;histone modification;macromolecule metabolic process;macromolecule modification;metabolic process;nitrogen compo…	cell part;cytoplasm;cytosol;intracellular membrane-bounded organelle;intracellular organelle;membrane;nucleus;organelle	Protein processing in endoplasmic reticulum	40.533			1.21906
Atxn7l3b	Putative ataxin-7-like protein 3B	Q3UD01					10.731	1.22121		1.05832
Aurkb	Aurora kinase B	O70126	adenyl nucleotide binding;adenyl ribonucleotide binding;ATP binding;binding;catalytic activity;cation binding;histone kinase activity;histone serine kinase activity;ion binding;kinase activity;metal ion binding;nucleotide binding;phosphotransferase activity, alcohol group as acceptor;protein kinase activity;protein serine/threonine kinase activity;protein serine/threonine/tyrosine kinase activity…	abscission;aging;biological regulation;cell proliferation;cellular component assembly;cellular component organization;cellular localization;cellular macromolecular complex assembly;cellular metabolic process;cellular process;chromatin modification;chromatin organization;chromosome organization;cytoskeleton organization;developmental process;histone modification;localization;macromolecular complex…	cell part;centrosome;cytoplasm;intracellular membrane-bounded organelle;intracellular non-membrane-bounded organelle;intracellular organelle;kinetochore;macromolecular complex;microtubule organizing center;midbody;nucleus;organelle;protein complex		39.384	0.900663
Aven	Cell death regulator Aven	A2AGL5;Q9D9K3		biological regulation;cell death;cellular process;death	cell part;endomembrane system;intracellular;membrane		24.072	1.2159		1.58735
B2m	Beta-2-microglobulin	P01887	binding;identical protein binding;protein binding	biological regulation;cell activation;cell differentiation;cellular metabolic process;cellular process;developmental process;homeostatic process;immune system process;macromolecule metabolic process;metabolic process;primary metabolic process;protein folding;protein metabolic process;response to biotic stimulus;response to chemical stimulus;response to drug;response to stimulus;response to stress	cell part;cytoplasm;extracellular organelle;extracellular space;Golgi apparatus;intracellular membrane-bounded organelle;intracellular organelle;macromolecular complex;membrane;MHC protein complex;organelle;plasma membrane;protein complex;vesicle	Antigen processing and presentation	13.779	-2.1802	0.702788	-1.39074
B3GNT2	N-acetyllactosaminide beta-1,3-N-acetylglucosaminyltransferase 2	Q9Z222	acetylglucosaminyltransferase activity;catalytic activity;galactosyltransferase activity;N-acetyllactosaminide beta-1,3-N-acetylglucosaminyltransferase activity;transferase activity;transferase activity, transferring glycosyl groups;transferase activity, transferring hexosyl groups;UDP-glycosyltransferase activity	amine metabolic process;biosynthetic process;carbohydrate metabolic process;cellular metabolic process;cellular process;locomotion;macromolecule metabolic process;macromolecule modification;metabolic process;multicellular organismal process;neurological system process;nitrogen compound metabolic process;polysaccharide metabolic process;primary metabolic process;protein glycosylation;protein metab…	cell part;extracellular organelle;membrane;organelle;vesicle	Glycosaminoglycan biosynthesis - keratan sulfate;Glycosphingolipid biosynthesis - lacto and neolacto series	45.882
B4galnt1	Beta-1,4 N-acetylgalactosaminyltransferase 1	Q09200;A0A1W2P6F0	(N-acetylneuraminyl)-galactosylglucosylceramide N-acetylgalactosaminyltransferase activity;acetylgalactosaminyltransferase activity;catalytic activity;transferase activity;transferase activity, transferring glycosyl groups;transferase activity, transferring hexosyl groups;UDP-glycosyltransferase activity	biosynthetic process;carbohydrate metabolic process;cellular lipid metabolic process;cellular metabolic process;cellular process;lipid metabolic process;localization;macromolecule metabolic process;macromolecule modification;metabolic process;multicellular organismal process;primary metabolic process;protein glycosylation;protein metabolic process;protein modification process	cell part;membrane;plasma membrane	Glycosphingolipid biosynthesis - ganglio series	59.211	-0.71429	0.408329	-0.247472
B4galt1	Beta-1,4-galactosyltransferase 1;Lactose synthase A protein;N-acetyllactosamine synthase;Beta-N-acetylglucosaminylglycopeptide beta-1,4-galactosyltransferase;Beta-N-acetylglucosaminyl-glycolipid beta-1,4-galactosyltransferase;Processed beta-1,4-galactosyltransferase 1	P15535;B1AXY5	alpha-tubulin binding;beta-N-acetylglucosaminylglycopeptide beta-1,4-galactosyltransferase activity;beta-tubulin binding;binding;catalytic activity;cation binding;cytoskeletal protein binding;galactosyltransferase activity;identical protein binding;ion binding;lactose synthase activity;manganese ion binding;metal ion binding;N-acetyllactosamine synthase activity;protein binding;protein dimerizati…	alcohol metabolic process;anatomical structure development;anatomical structure formation involved in morphogenesis;anatomical structure morphogenesis;biological adhesion;biological regulation;biosynthetic process;carbohydrate metabolic process;cell adhesion;cell development;cell motility;cell recognition;cellular component movement;cellular component organization;cellular metabolic process;cellu…	cell part;cell projection;cell surface;external encapsulating structure;extracellular organelle;extracellular space;filopodium;glycocalyx;Golgi apparatus;intracellular membrane-bounded organelle;intracellular organelle;membrane;organelle;plasma membrane;vesicle	Galactose metabolism;Glycosaminoglycan biosynthesis - keratan sulfate;Glycosphingolipid biosynthesis - lacto and neolacto series;N-Glycan biosynthesis;Other types of O-glycan biosynthesis;Various types of N-glycan biosynthesis	44.411		0.449888	-0.88577
B4galt5	Beta-1,4-galactosyltransferase 5	Q9JMK0	binding;catalytic activity;cation binding;galactosyltransferase activity;ion binding;metal ion binding;transferase activity;transferase activity, transferring glycosyl groups;transferase activity, transferring hexosyl groups	biosynthetic process;carbohydrate metabolic process;cellular lipid metabolic process;cellular metabolic process;cellular process;lipid metabolic process;macromolecule metabolic process;macromolecule modification;metabolic process;primary metabolic process;protein glycosylation;protein metabolic process;protein modification process	cell part;extracellular organelle;membrane;organelle;vesicle	Mucin type O-Glycan biosynthesis;Sphingolipid metabolism	44.814	-2.72854	0.575574	-2.05446
B4gat1	Beta-1,4-glucuronyltransferase 1	Q8BWP8	binding;catalytic activity;cation binding;glucuronosyltransferase activity;ion binding;metal ion binding;transferase activity;transferase activity, transferring glycosyl groups;transferase activity, transferring hexosyl groups;UDP-glycosyltransferase activity	carbohydrate metabolic process;cellular metabolic process;cellular process;locomotion;macromolecule metabolic process;macromolecule modification;metabolic process;primary metabolic process;protein glycosylation;protein metabolic process;protein modification process;response to chemical stimulus;response to external stimulus;response to stimulus	cell part;extracellular organelle;Golgi apparatus;intracellular membrane-bounded organelle;intracellular organelle;membrane;organelle;vesicle	Glycosaminoglycan biosynthesis - keratan sulfate;Glycosphingolipid biosynthesis - lacto and neolacto series	47.384		5.57966
Bag1	BAG family molecular chaperone regulator 1	F6TCF9;Q60739	binding;phosphoprotein binding;protein binding	biological regulation;cell death;cell differentiation;cellular localization;cellular metabolic process;cellular process;death;developmental process;localization;macromolecule metabolic process;metabolic process;primary metabolic process;protein folding;protein metabolic process;regulation of protein modification process	cell part;cytoplasm;cytosol;intracellular membrane-bounded organelle;intracellular organelle;nucleus;organelle	Protein processing in endoplasmic reticulum	39.696			1.09117
Bag2	BAG family molecular chaperone regulator 2	Q91YN9;A0A087WNX9	binding;identical protein binding;protein binding	macromolecule metabolic process;metabolic process;primary metabolic process;protein metabolic process		Protein processing in endoplasmic reticulum	23.473	0.525702		1.4488
Bag3	BAG family molecular chaperone regulator 3	Q9JLV1	binding;protein binding;protein complex binding	anatomical structure development;biological regulation;cellular process;developmental process;regulation of protein stability;response to abiotic stimulus;response to external stimulus;response to stimulus	cell part;cell projection;cytoplasm;cytosol;membrane;neuron projection;plasma membrane		61.859	0.926392	1.9184	0.883934
Bag5	BAG family molecular chaperone regulator 5	Q8CI32	binding;chaperone binding;enzyme binding;kinase binding;protein binding;protein kinase binding	biological regulation;cell death;cellular process;death;regulation of protein modification process	cell part;intracellular membrane-bounded organelle;intracellular organelle;membrane;mitochondrion;nucleus;organelle		50.942	1.27369		1.18705
Bag6	Large proline-rich protein BAG6	Q3UF95;Q9Z1R2;G3UYQ2;G3UZT6;A0A1B0GX81	binding;enzyme binding;heat shock protein binding;Hsp70 protein binding;polyubiquitin binding;proteasome binding;protein binding;protein complex binding;ribonucleoprotein binding;ribosome binding;small conjugating protein binding;ubiquitin binding;ubiquitin protein ligase binding	anatomical structure development;biological regulation;catabolic process;cell death;cell differentiation;cellular component assembly;cellular component organization;cellular localization;cellular metabolic process;cellular process;chromatin modification;chromatin organization;chromosome organization;death;developmental process;embryo development;establishment of localization;immune system process…	cell part;cytoplasm;cytosol;intracellular membrane-bounded organelle;intracellular organelle;macromolecular complex;nucleoplasm;nucleus;organelle;protein complex		119.14	0.997122		0.514445
Basp1	Brain acid soluble protein 1	Q91XV3	binding;DNA binding;nucleic acid binding;protein binding;protein binding transcription factor activity;protein domain specific binding;regulatory region DNA binding;regulatory region nucleic acid binding;transcription cofactor activity;transcription corepressor activity;transcription factor binding transcription factor activity;transcription regulatory region DNA binding	anatomical structure development;biological regulation;cell differentiation;cellular process;developmental process	cell part;cytoplasm;extracellular organelle;intracellular membrane-bounded organelle;intracellular organelle;macromolecular complex;membrane;nucleus;organelle;plasma membrane;protein complex;site of polarized growth;vesicle		22.086	1.31058	2.34802	0.573153
Bax	Apoptosis regulator BAX	A0A1B0GS13;A0A1B0GT81;A0A1B0GTA4;Q07813	BH domain binding;BH3 domain binding;binding;channel activity;death domain binding;identical protein binding;lipid binding;passive transmembrane transporter activity;protein binding;protein dimerization activity;protein domain specific binding;protein heterodimerization activity;protein homodimerization activity;transmembrane transporter activity;transporter activity	anatomical structure development;anatomical structure morphogenesis;biological regulation;cell activation;cell death;cell development;cell differentiation;cell motility;cell proliferation;cellular component assembly;cellular component morphogenesis;cellular component movement;cellular component organization;cellular homeostasis;cellular ion homeostasis;cellular lipid metabolic process;cellular lo…	cell part;cytoplasm;cytosol;endoplasmic reticulum;extracellular organelle;intracellular;intracellular membrane-bounded organelle;intracellular organelle;macromolecular complex;membrane;mitochondrion;nuclear envelope;nucleus;organelle;protein complex;vesicle	Amyotrophic lateral sclerosis (ALS);Apoptosis;Colorectal cancer;Huntington's disease;ko05152;Neurotrophin signaling pathway;p53 signaling pathway;Pathways in cancer;Prion diseases;Protein processing in endoplasmic reticulum	12.513	0.801977	1.73094	0.772469
Baz1a	Bromodomain adjacent to zinc finger domain protein 1A	G3UWZ0;O88379	binding;cation binding;ion binding;metal ion binding;transition metal ion binding;zinc ion binding	biological regulation;biosynthetic process;cellular component organization;cellular metabolic process;cellular nitrogen compound metabolic process;cellular process;chromatin modification;chromatin organization;chromosome organization;DNA metabolic process;DNA replication;macromolecule metabolic process;metabolic process;nitrogen compound metabolic process;nucleobase-containing compound metabolic …	cell part;chromatin remodeling complex;chromosome;intracellular non-membrane-bounded organelle;intracellular organelle;macromolecular complex;nuclear chromosome;organelle;protein complex		178.17	1.50906		1.4085
Baz1b	Tyrosine-protein kinase BAZ1B	Q9Z277	acetylcholine receptor regulator activity;adenyl nucleotide binding;adenyl ribonucleotide binding;ATP binding;binding;catalytic activity;cation binding;chromatin binding;histone acetyl-lysine binding;histone binding;histone kinase activity;ion binding;kinase activity;metal ion binding;non-membrane spanning protein tyrosine kinase activity;nucleotide binding;phosphotransferase activity, alcohol gr…	anatomical structure morphogenesis;biological regulation;biosynthetic process;cellular component organization;cellular metabolic process;cellular nitrogen compound metabolic process;cellular process;chromatin modification;chromatin organization;chromosome organization;developmental process;DNA metabolic process;DNA repair;histone modification;macromolecule metabolic process;macromolecule modifica…	cell part;chromosome;intracellular membrane-bounded organelle;intracellular non-membrane-bounded organelle;intracellular organelle;nucleus;organelle		170.65	0.410025	0.577682	0.955784
BC005561;Thoc2	THO complex subunit 2	E9Q5E2;B1AZI6	binding;mRNA binding;nucleic acid binding;RNA binding	anatomical structure development;anatomical structure morphogenesis;biological regulation;cell division;cell morphogenesis;cellular component morphogenesis;cellular component organization;cellular metabolic process;cellular nitrogen compound metabolic process;cellular process;developmental process;establishment of localization;interspecies interaction between organisms;macromolecule metabolic pro…	cell part;intracellular membrane-bounded organelle;intracellular organelle;macromolecular complex;nucleoplasm;nucleus;organelle;protein complex;THO complex;transcription export complex	RNA transport;Spliceosome	182.67
Bcas2	Pre-mRNA-splicing factor SPF27	Q9D287;D6RGA5		cellular metabolic process;cellular nitrogen compound metabolic process;cellular process;macromolecule metabolic process;metabolic process;mRNA metabolic process;mRNA processing;nitrogen compound metabolic process;nucleobase-containing compound metabolic process;primary metabolic process;RNA metabolic process;RNA processing;RNA splicing	cell part;intracellular membrane-bounded organelle;intracellular non-membrane-bounded organelle;intracellular organelle;macromolecular complex;nucleolus;nucleoplasm;nucleus;organelle;protein complex;ribonucleoprotein complex;spliceosomal complex	Spliceosome	26.131	0.901117		0.723
Bcas3	Breast carcinoma-amplified sequence 3 homolog	Q0VF62;B1AR74;Q8CCN5;F7C0F2	acetyltransferase activator activity;beta-tubulin binding;binding;chromatin binding;cytoskeletal protein binding;enzyme activator activity;enzyme binding;enzyme regulator activity;histone acetyltransferase binding;histone binding;hormone receptor binding;nuclear hormone receptor binding;protein binding;receptor binding;transcription factor binding;tubulin binding	anatomical structure formation involved in morphogenesis;biological regulation;biosynthetic process;cellular component organization;cellular metabolic process;cellular nitrogen compound metabolic process;cellular process;developmental process;establishment of localization;Golgi organization;macromolecule metabolic process;metabolic process;microtubule organizing center organization;nitrogen compo…	cell leading edge;cell part;cytoplasm;cytoskeleton;intracellular membrane-bounded organelle;intracellular non-membrane-bounded organelle;intracellular organelle;macromolecular complex;nucleus;organelle;protein complex		99.464	0.547681		0.960757
Bcat1	Branched-chain-amino-acid aminotransferase, cytosolic;Branched-chain-amino-acid aminotransferase	P24288;E9Q4K3;Q8CBC8	branched-chain-amino-acid transaminase activity;catalytic activity;L-isoleucine transaminase activity;L-leucine transaminase activity;L-valine transaminase activity;transaminase activity;transferase activity;transferase activity, transferring nitrogenous groups	amine metabolic process;biological regulation;biosynthetic process;catabolic process;cellular amino acid metabolic process;cellular ketone metabolic process;cellular metabolic process;cellular nitrogen compound metabolic process;cellular process;metabolic process;nitrogen compound metabolic process;organic acid metabolic process;primary metabolic process;regulation of cell cycle;regulation of mit…	cell part;cytosol;intracellular membrane-bounded organelle;intracellular organelle;mitochondrion;organelle	Pantothenate and CoA biosynthesis;Valine, leucine and isoleucine biosynthesis;Valine, leucine and isoleucine degradation	49.9	1.27175	1.52762	1.48081
Bcat2	Branched-chain-amino-acid aminotransferase;Branched-chain-amino-acid aminotransferase, mitochondrial	O88374;A0A1B0GX27;O35855	branched-chain-amino-acid transaminase activity;catalytic activity;L-isoleucine transaminase activity;L-leucine transaminase activity;L-valine transaminase activity;transaminase activity;transferase activity;transferase activity, transferring nitrogenous groups	amine metabolic process;biological regulation;biosynthetic process;catabolic process;cellular amino acid metabolic process;cellular ketone metabolic process;cellular metabolic process;cellular nitrogen compound metabolic process;cellular process;metabolic process;nitrogen compound metabolic process;organic acid metabolic process;primary metabolic process;small molecule metabolic process	cell part;intracellular membrane-bounded organelle;intracellular organelle;mitochondrion;organelle	Pantothenate and CoA biosynthesis;Valine, leucine and isoleucine biosynthesis;Valine, leucine and isoleucine degradation	39.774	0.58126		1.12228
Bccip	BRCA2 and CDKN1A-interacting protein	Q9CWI3	enzyme regulator activity;kinase regulator activity	biological regulation;cell cycle;cell differentiation;cellular metabolic process;cellular nitrogen compound metabolic process;cellular process;developmental process;DNA metabolic process;DNA repair;macromolecule metabolic process;metabolic process;nitrogen compound metabolic process;nucleobase-containing compound metabolic process;primary metabolic process;regulation of cell cycle;regulation of p…	cell part;cyclin-dependent protein kinase holoenzyme complex;macromolecular complex;protein complex		35.942	1.19451	1.43856	1.35365
Bcl10	B-cell lymphoma/leukemia 10	Q9Z0H7	apoptotic protease activator activity;binding;caspase activator activity;caspase regulator activity;enzyme activator activity;enzyme binding;enzyme regulator activity;identical protein binding;kinase activator activity;kinase binding;kinase regulator activity;NF-kappaB binding;peptidase activator activity;peptidase regulator activity;protease binding;protein binding;protein binding transcription …	anatomical structure formation involved in morphogenesis;biological regulation;cell activation;cell death;cellular component assembly;cellular component organization;cellular process;death;developmental process;immune system process;macromolecular complex assembly;multi-organism process;protein complex assembly;regulation of protein modification process;response to abiotic stimulus;response to bi…	cell part;cytoplasm;cytosol;intracellular membrane-bounded organelle;intracellular organelle;lysosome;macromolecular complex;nucleus;organelle;protein complex;receptor complex;vacuole	B cell receptor signaling pathway;ko05152;T cell receptor signaling pathway	25.948	1.29252
Bcl2l13	Bcl-2-like protein 13	P59017		biological regulation;cell death;cellular process;death	cell part;intracellular membrane-bounded organelle;intracellular organelle;membrane;mitochondrion;organelle		46.719	0.457451		0.893783
Bcl7c;Bcl7b;Bcl7a	B-cell CLL/lymphoma 7 protein family member B;B-cell CLL/lymphoma 7 protein family member A;B-cell CLL/lymphoma 7 protein family member C	A0A0U1RNU6;D3Z3W8;D3YYL1;A0A0J9YV82;A0A0U1RNX8;Q921K9;Q9CXE2;O08664		cell death;cellular process;death			8.3316
Bclaf1	Bcl-2-associated transcription factor 1	A0A087WQA0;F8WI22;Q8K019;A0A087WRN1	binding;DNA binding;nucleic acid binding	biological regulation;biosynthetic process;cell death;cellular metabolic process;cellular nitrogen compound metabolic process;cellular process;death;macromolecule metabolic process;metabolic process;nitrogen compound metabolic process;nucleobase-containing compound metabolic process;primary metabolic process;response to stimulus;response to stress;RNA metabolic process	cell part;cytoplasm;intracellular membrane-bounded organelle;intracellular non-membrane-bounded organelle;intracellular organelle;nucleolus;nucleoplasm;nucleus;organelle		106	-0.316213	0.330517	0.591847
Becn1	Beclin-1	E9PYD6;O88597;F7CVL9;F7C090	binding;enzyme binding;kinase binding;phosphatidylinositol 3-kinase binding;protein binding	anatomical structure development;anatomical structure formation involved in morphogenesis;autophagy;biological regulation;catabolic process;cell communication;cell development;cellular component assembly;cellular component organization;cellular membrane organization;cellular metabolic process;cellular process;cytokinesis;developmental process;endosome transport;establishment of localization;immun…	cell part;cell projection;cytoplasm;cytoplasmic membrane-bounded vesicle;cytoskeleton;endoplasmic reticulum;endosome;intracellular membrane-bounded organelle;intracellular non-membrane-bounded organelle;intracellular organelle;macromolecular complex;membrane;neuron projection;nucleus;organelle;phosphatidylinositol 3-kinase complex;protein complex;vesicle	Regulation of autophagy	32.104	0.867678
Bicd2	Protein bicaudal D homolog 2	Q921C5;D3Z390	binding;enzyme binding;GTPase binding;protein binding;Rab GTPase binding;Ras GTPase binding;small GTPase binding	biological regulation;cellular component movement;cellular component organization;cellular process;cytoskeleton organization;cytoskeleton-dependent intracellular transport;establishment of localization;organelle organization;transport	cell part;cytoplasm;cytoskeleton;Golgi apparatus;intracellular membrane-bounded organelle;intracellular non-membrane-bounded organelle;intracellular organelle;membrane;organelle;plasma membrane;vesicle		84.702	1.10707		1.06049
Bid	BH3-interacting domain death agonist;BH3-interacting domain death agonist p15;BH3-interacting domain death agonist p13;BH3-interacting domain death agonist p11	P70444	binding;enzyme binding;protein binding;ubiquitin protein ligase binding	anatomical structure development;biological regulation;cell death;cellular component assembly;cellular component organization;cellular process;death;developmental process;establishment of localization;macromolecular complex assembly;mitochondrion organization;organelle organization;protein complex assembly;protein targeting;protein transport;regulation of cell cycle;regulation of mitotic cell cyc…	cell part;cytoplasm;cytosol;extracellular organelle;intracellular membrane-bounded organelle;intracellular organelle;membrane;mitochondrion;organelle;vesicle	Alzheimer's disease;Amyotrophic lateral sclerosis (ALS);Apoptosis;ko05152;Natural killer cell mediated cytotoxicity;p53 signaling pathway;Pathways in cancer;Viral myocarditis	21.951	1.45077	2.17562	0.988428
Bin1	Myc box-dependent-interacting protein 1	A0A3Q4EBK4;Q6P1B9;O08539	binding;cytoskeletal protein binding;enzyme binding;identical protein binding;lipid binding;phospholipid binding;protein binding;RNA polymerase binding;tau protein binding	behavior;biological regulation;cell differentiation;cellular component assembly;cellular component organization;cellular macromolecular complex assembly;cellular membrane organization;cellular process;developmental process;endocytosis;establishment of localization;macromolecular complex assembly;membrane invagination;membrane organization;multicellular organismal process;neurological system proce…	cell part;cell projection;cytoplasm;cytoplasmic membrane-bounded vesicle;cytoskeleton;intracellular membrane-bounded organelle;intracellular non-membrane-bounded organelle;intracellular organelle;macromolecular complex;membrane;neuron projection;nucleus;organelle;protein complex;vesicle	Fc gamma R-mediated phagocytosis	45.786	1.04871	1.4345	1.29721
Bin2	Bridging integrator 2	S4R270;A0A5F8MQ05;D3Z6Q9;S4R1B8;S4R2J8;S4R171	binding;lipid binding;phospholipid binding	cell motility;cellular component assembly;cellular component movement;cellular component organization;cellular membrane organization;cellular process;locomotion;macromolecular complex assembly;membrane invagination;membrane organization;protein complex assembly;response to chemical stimulus;response to external stimulus;response to stimulus	cell cortex;cell part;cell projection;cytoplasm;intracellular non-membrane-bounded organelle;intracellular organelle;macromolecular complex;organelle;protein complex		54.766	1.10575	1.05245	1.35844
Birc5	Baculoviral IAP repeat-containing protein 5	O70201	acid-amino acid ligase activity;binding;caspase inhibitor activity;caspase regulator activity;catalytic activity;cation binding;chaperone binding;cofactor binding;cysteine-type endopeptidase inhibitor activity;cytoskeletal protein binding;endopeptidase inhibitor activity;endopeptidase regulator activity;enzyme binding;enzyme inhibitor activity;enzyme regulator activity;GTPase binding;identical pr…	biological regulation;biosynthetic process;cell division;cellular component assembly;cellular component organization;cellular metabolic process;cellular nitrogen compound metabolic process;cellular process;chromosome segregation;cytokinesis;cytoskeleton organization;establishment of localization;localization;macromolecule metabolic process;macromolecule modification;metabolic process;nitrogen com…	cell part;chromosome;cytoplasm;cytosol;intracellular membrane-bounded organelle;intracellular non-membrane-bounded organelle;intracellular organelle;kinetochore;macromolecular complex;microtubule organizing center;midbody;nuclear chromosome;nucleus;organelle;protein complex	Colorectal cancer;Pathways in cancer	16.297	0.730332		0.936695
Birc6	Baculoviral IAP repeat-containing protein 6	O88738;S4R1L5;S4R2P8	acid-amino acid ligase activity;caspase inhibitor activity;caspase regulator activity;catalytic activity;cysteine-type endopeptidase inhibitor activity;endopeptidase inhibitor activity;endopeptidase regulator activity;enzyme inhibitor activity;enzyme regulator activity;ligase activity;ligase activity, forming carbon-nitrogen bonds;peptidase inhibitor activity;peptidase regulator activity;small co…	anatomical structure development;biological regulation;cell death;cell division;cellular component organization;cellular metabolic process;cellular process;death;developmental process;macromolecule metabolic process;macromolecule modification;metabolic process;mitosis;nuclear division;organelle fission;organelle organization;primary metabolic process;protein metabolic process;protein modification…	cell part;cytoplasm;endosome;intracellular membrane-bounded organelle;intracellular organelle;membrane;microtubule organizing center;midbody;organelle	Ubiquitin mediated proteolysis	532.16	0.910582	0.889371	1.1758
Bles03	UPF0696 protein C11orf68 homolog	Q8VD62					31.845	1.2454		0.955824
Blmh	Bleomycin hydrolase	Q8R016	catalytic activity;cysteine-type endopeptidase activity;cysteine-type peptidase activity;endopeptidase activity;hydrolase activity;peptidase activity;peptidase activity, acting on L-amino acid peptides	response to chemical stimulus;response to drug;response to stimulus	cell part;cytoplasm;extracellular organelle;intracellular membrane-bounded organelle;intracellular organelle;nucleoplasm;nucleus;organelle;vesicle		52.511	0.912649	1.1091	1.00978
Blvra	Biliverdin reductase A	Q9CY64	biliverdin reductase activity;binding;catalytic activity;cation binding;ion binding;metal ion binding;nucleotide binding;oxidoreductase activity;oxidoreductase activity, acting on the CH-CH group of donors;oxidoreductase activity, acting on the CH-CH group of donors, NAD or NADP as acceptor;transition metal ion binding;zinc ion binding	catabolic process;cellular metabolic process;cellular nitrogen compound metabolic process;cellular process;cofactor metabolic process;heterocycle metabolic process;metabolic process;nitrogen compound metabolic process;pigment metabolic process	cell part;cytoplasm;extracellular organelle;organelle;vesicle	Porphyrin and chlorophyll metabolism	33.524	1.10415	1.36344	0.726778
Blvrb	Flavin reductase (NADPH)	Q923D2;E9PZC3;E9PZC4	biliverdin reductase activity;catalytic activity;flavin reductase activity;oxidoreductase activity;oxidoreductase activity, acting on the CH-CH group of donors;oxidoreductase activity, acting on the CH-CH group of donors, NAD or NADP as acceptor;oxidoreductase activity, acting on the CH-NH group of donors;oxidoreductase activity, acting on the CH-NH group of donors, NAD or NADP as acceptor	catabolic process;cellular metabolic process;cellular nitrogen compound metabolic process;cellular process;cofactor metabolic process;heterocycle metabolic process;metabolic process;nitrogen compound metabolic process;pigment metabolic process	cell part;cytoplasm;cytosol;extracellular organelle;membrane;nucleoplasm;organelle;plasma membrane;vesicle	Porphyrin and chlorophyll metabolism;Riboflavin metabolism	22.197	1.14968	2.2983	0.824618
Bms1		Q6PGF5		cellular process;ribosome biogenesis	cell part;intracellular membrane-bounded organelle;intracellular non-membrane-bounded organelle;intracellular organelle;nucleolus;nucleus;organelle	Ribosome biogenesis in eukaryotes	145.41	-0.192354	0.53035	1.18972
Bnip2	BCL2/adenovirus E1B 19 kDa protein-interacting protein 2	Q91VL0;G5E8U9;O54940	binding;identical protein binding;protein binding	anatomical structure development;biological regulation;cell death;cell differentiation;cellular component organization;cellular process;death;developmental process;microtubule organizing center organization;organelle organization	cell part;centrosome;cytoplasm;cytosol;intracellular membrane-bounded organelle;intracellular non-membrane-bounded organelle;intracellular organelle;microtubule organizing center;nuclear envelope;organelle		36.117
Bod1l		E9Q6J5	binding;DNA binding;nucleic acid binding	cell division;cellular component organization;cellular process;mitosis;nuclear division;organelle fission;organelle organization	cell part;cytoplasm;intracellular non-membrane-bounded organelle;intracellular organelle;kinetochore;macromolecular complex;microtubule organizing center;nucleoplasm;organelle;protein complex		327.45	0.897148		1.28742
Bola1	BolA-like protein 1	Q9D8S9			cell part;extracellular region;intracellular membrane-bounded organelle;intracellular organelle;mitochondrion;organelle		14.379	1.12898		1.07483
Bola2	BolA-like protein 2	Q8BGS2					10.214	1.26543	1.4088	1.08596
Bop1	Ribosome biogenesis protein BOP1	P97452	binding;ribonucleoprotein binding	biological regulation;cell proliferation;cellular metabolic process;cellular nitrogen compound metabolic process;cellular process;macromolecule metabolic process;metabolic process;nitrogen compound metabolic process;nucleobase-containing compound metabolic process;primary metabolic process;regulation of cell cycle;ribosomal large subunit biogenesis;RNA metabolic process;RNA processing;rRNA proces…	cell part;intracellular non-membrane-bounded organelle;intracellular organelle;macromolecular complex;nucleolus;nucleoplasm;organelle;preribosome;protein complex;ribonucleoprotein complex		82.545	0.934137	0.545906	1.2765
Bora	Protein aurora borealis	Q8BS90	binding;enzyme binding;kinase binding;protein binding;protein kinase binding	biological regulation;cell division;cellular component organization;cellular process;mitosis;nuclear division;organelle fission;organelle organization;regulation of cell cycle;regulation of mitotic cell cycle;regulation of organelle organization			57.037			1.02389
Bpnt1	3(2),5-bisphosphate nucleotidase 1	Q9Z0S1;A0A1B0GRV0;D3Z0E6	3'(2'),5'-bisphosphate nucleotidase activity;binding;catalytic activity;cation binding;hydrolase activity;hydrolase activity, acting on ester bonds;inositol bisphosphate phosphatase activity;inositol or phosphatidylinositol phosphatase activity;inositol phosphate phosphatase activity;inositol-1,4-bisphosphate 1-phosphatase activity;ion binding;magnesium ion binding;metal ion binding;nucleotidase …	cellular lipid metabolic process;cellular metabolic process;cellular process;lipid metabolic process;metabolic process;phosphorus metabolic process;primary metabolic process	extracellular organelle;organelle;vesicle	Sulfur metabolism	33.196	1.13395	1.73655	1.15138
Brcc3	Lys-63-specific deubiquitinase BRCC36	P46737	binding;catalytic activity;cation binding;cysteine-type peptidase activity;enzyme regulator activity;hydrolase activity;ion binding;metal ion binding;metallopeptidase activity;peptidase activity;peptidase activity, acting on L-amino acid peptides;polyubiquitin binding;protein binding;small conjugating protein binding;small conjugating protein-specific protease activity;ubiquitin binding;ubiquitin…	biological regulation;cellular component organization;cellular metabolic process;cellular nitrogen compound metabolic process;cellular process;chromatin modification;chromatin organization;chromosome organization;DNA metabolic process;DNA repair;histone modification;macromolecule metabolic process;macromolecule modification;metabolic process;nitrogen compound metabolic process;nucleobase-containi…	cell part;intracellular membrane-bounded organelle;intracellular organelle;macromolecular complex;nucleoplasm;nucleus;organelle;protein complex;ubiquitin ligase complex		33.34	0.719124		1.02431
Brd2	Bromodomain-containing protein 2	Q7JJ13;I7HPW1	binding;chromatin binding;histone acetyl-lysine binding;histone binding;protein binding	biological regulation;biosynthetic process;cellular component assembly;cellular component organization;cellular macromolecular complex assembly;cellular metabolic process;cellular nitrogen compound metabolic process;cellular process;chromatin modification;chromatin organization;chromosome organization;macromolecular complex assembly;macromolecule metabolic process;metabolic process;nitrogen compo…	cell part;cytoplasm;intracellular membrane-bounded organelle;intracellular organelle;nucleus;organelle		88.066	0.251118		1.32373
Brd4	Bromodomain-containing protein 4	Q3UH70;Q9ESU6;B0V2V6;A0A494BAK1	binding;chromatin binding;DNA binding;histone acetyl-lysine binding;histone binding;nucleic acid binding;p53 binding;protein binding	biological regulation;biosynthetic process;cell differentiation;cell proliferation;cellular component organization;cellular metabolic process;cellular nitrogen compound metabolic process;cellular process;chromatin modification;chromatin organization;chromosome organization;chromosome segregation;developmental process;histone modification;macromolecule metabolic process;macromolecule modification;…	cell part;chromosome;cytoplasm;intracellular membrane-bounded organelle;intracellular non-membrane-bounded organelle;intracellular organelle;macromolecular complex;nuclear chromosome;nucleus;organelle;protein complex;transcription elongation factor complex		156.05	0.782962		1.19891
Brd7	Bromodomain-containing protein 7	O88665	binding;DNA binding;histone acetyl-lysine binding;histone binding;nucleic acid binding;p53 binding;protein binding;protein binding transcription factor activity;regulatory region DNA binding;regulatory region nucleic acid binding;transcription coactivator activity;transcription cofactor activity;transcription corepressor activity;transcription factor binding;transcription factor binding transcrip…	biological regulation;biosynthetic process;cell cycle;cellular metabolic process;cellular nitrogen compound metabolic process;cellular process;macromolecule metabolic process;metabolic process;nitrogen compound metabolic process;nucleobase-containing compound metabolic process;primary metabolic process;regulation of cell cycle;regulation of mitotic cell cycle;regulation of organelle organization;…	cell part;intracellular membrane-bounded organelle;intracellular organelle;nucleus;organelle		73.999			1.28677
Brd9	Bromodomain-containing protein 9	A0A1Y7VN62;A0A0R4J175;Q3UQU0	binding;histone acetyl-lysine binding;histone binding;protein binding	biological regulation;biosynthetic process;cellular component organization;cellular metabolic process;cellular nitrogen compound metabolic process;cellular process;chromatin modification;chromatin organization;chromosome organization;macromolecule metabolic process;metabolic process;nitrogen compound metabolic process;nucleobase-containing compound metabolic process;organelle organization;primary…			24.512
Bre	BRCA1-A complex subunit BRE	E9Q8Q1;A0A0J9YV56;E9Q0U3;D3Z7P0;Q8K3W0	binding;cytokine receptor binding;polyubiquitin binding;protein binding;receptor binding;small conjugating protein binding;tumor necrosis factor receptor binding;tumor necrosis factor receptor superfamily binding;ubiquitin binding	biological regulation;cell death;cellular component organization;cellular metabolic process;cellular nitrogen compound metabolic process;cellular process;chromatin modification;chromatin organization;chromosome organization;death;DNA metabolic process;DNA repair;macromolecule metabolic process;metabolic process;nitrogen compound metabolic process;nucleobase-containing compound metabolic process;o…	cell part;cytoplasm;intracellular membrane-bounded organelle;intracellular organelle;macromolecular complex;nucleus;organelle;protein complex;ubiquitin ligase complex		43.544	0.818418
Brip1	Fanconi anemia group J protein homolog	Q5SXJ3	4 iron, 4 sulfur cluster binding;adenyl nucleotide binding;adenyl ribonucleotide binding;ATP binding;ATPase activity;ATPase activity, coupled;ATP-dependent DNA helicase activity;ATP-dependent helicase activity;binding;catalytic activity;cation binding;DNA binding;DNA helicase activity;DNA-dependent ATPase activity;helicase activity;hydrolase activity;hydrolase activity, acting on acid anhydrides;…	biological regulation;cellular metabolic process;cellular nitrogen compound metabolic process;cellular process;DNA metabolic process;DNA repair;macromolecule metabolic process;metabolic process;nitrogen compound metabolic process;nucleobase-containing compound metabolic process;primary metabolic process;response to DNA damage stimulus;response to stimulus;response to stress	cell part;cytoplasm;intracellular membrane-bounded organelle;intracellular organelle;membrane;nucleus;organelle		131.36	0.620882		1.24123
Brix1	Ribosome biogenesis protein BRX1 homolog	Q9DCA5	binding;nucleic acid binding;RNA binding	cellular component assembly;cellular component organization;cellular macromolecular complex assembly;cellular process;macromolecular complex assembly;ribonucleoprotein complex assembly	cell part;intracellular membrane-bounded organelle;intracellular non-membrane-bounded organelle;intracellular organelle;nucleolus;nucleus;organelle		41.241	0.701743		1.31891
Brox	BRO1 domain-containing protein BROX	Q8K2Q7			cell part;extracellular organelle;membrane;organelle;vesicle		46.201	1.28988		0.761332
Btaf1		E9QAE3	adenyl nucleotide binding;adenyl ribonucleotide binding;ATP binding;binding;DNA binding;nucleic acid binding;nucleotide binding;purine nucleotide binding;purine ribonucleoside triphosphate binding;purine ribonucleotide binding;ribonucleotide binding	biological regulation			207.05	1.29657		1.36018
Btf3	Transcription factor BTF3	Q64152		biological regulation;biosynthetic process;cellular metabolic process;cellular nitrogen compound metabolic process;cellular process;developmental process;embryo development;establishment of localization;macromolecule metabolic process;metabolic process;nitrogen compound metabolic process;nucleobase-containing compound metabolic process;primary metabolic process;protein transport;RNA metabolic pro…	cell part;cytoplasm;intracellular membrane-bounded organelle;intracellular organelle;nucleus;organelle		22.031	1.41751	1.66894	1.15754
Btf3l4	Transcription factor BTF3 homolog 4	Q9CQH7					17.27	0.697077		1.24008
Btk	Tyrosine-protein kinase BTK	P35991;A2BDW0	adenyl nucleotide binding;adenyl ribonucleotide binding;ATP binding;axon guidance receptor activity;binding;catalytic activity;cation binding;chemorepellent activity;ephrin receptor activity;GPI-linked ephrin receptor activity;identical protein binding;ion binding;kinase activity;lipid binding;metal ion binding;molecular transducer activity;non-membrane spanning protein tyrosine kinase activity;n…	amine transport;anatomical structure development;anatomical structure formation involved in morphogenesis;anatomical structure morphogenesis;behavior;biological adhesion;biological regulation;biosynthetic process;cell adhesion;cell communication;cell death;cell development;cell differentiation;cell maturation;cell morphogenesis;cell motility;cell proliferation;cell recognition;cellular component …	cell body;cell part;cell projection;cell surface;cytoplasm;cytosol;endoplasmic reticulum;endosome;extracellular organelle;extracellular region;intracellular membrane-bounded organelle;intracellular organelle;lysosome;membrane;neuron projection;neuronal cell body;nucleoplasm;nucleus;organelle;plasma membrane;synapse;vacuole;vesicle	Axon guidance;B cell receptor signaling pathway;Fc epsilon RI signaling pathway;Osteoclast differentiation;Primary immunodeficiency	76.437	1.23042	1.27946	1.01004
Bub1b	Mitotic checkpoint serine/threonine-protein kinase BUB1 beta	Q9Z1S0	adenyl nucleotide binding;adenyl ribonucleotide binding;ATP binding;binding;catalytic activity;kinase activity;nucleotide binding;phosphotransferase activity, alcohol group as acceptor;protein kinase activity;protein serine/threonine kinase activity;purine nucleotide binding;purine ribonucleoside triphosphate binding;purine ribonucleotide binding;ribonucleotide binding;transferase activity;transf…	cell death;cell division;cellular localization;cellular process;death;localization	cell part;cytoplasm;intracellular non-membrane-bounded organelle;intracellular organelle;kinetochore;macromolecular complex;organelle;protein complex	Cell cycle	118.39	1.12656		1.20368
Bub3	Mitotic checkpoint protein BUB3	A0A140LHA2;Q9WVA3;A0A140LJ21		biological regulation;cell cycle;cell division;cellular component organization;cellular process;chromosome organization;chromosome segregation;cytoskeleton organization;meiotic cell cycle;organelle organization;regulation of cell cycle	cell part;intracellular non-membrane-bounded organelle;intracellular organelle;kinetochore;macromolecular complex;nucleoplasm;organelle;protein complex	Cell cycle;Cell cycle - yeast	36.766	1.06964	1.35565	1.11894
Bud31	Protein BUD31 homolog	Q6PGH1		cellular metabolic process;cellular nitrogen compound metabolic process;cellular process;macromolecule metabolic process;metabolic process;mRNA metabolic process;mRNA processing;nitrogen compound metabolic process;nucleobase-containing compound metabolic process;primary metabolic process;RNA metabolic process;RNA processing;RNA splicing	cell part;macromolecular complex;ribonucleoprotein complex;spliceosomal complex		17	1.08766		1.3878
Bysl	Bystin	O54825		anatomical structure formation involved in morphogenesis;biological adhesion;cell adhesion;cell differentiation;cell proliferation;cellular metabolic process;cellular nitrogen compound metabolic process;cellular process;developmental process;embryo development;macromolecule metabolic process;metabolic process;nitrogen compound metabolic process;nucleobase-containing compound metabolic process;pri…	apical part of cell;cell part;cytoplasm;intracellular membrane-bounded organelle;intracellular non-membrane-bounded organelle;intracellular organelle;membrane;nucleolus;nucleus;organelle		49.783	0.785755	1.19069	1.17719
Bzw1	Basic leucine zipper and W2 domain-containing protein 1	Q9CQC6;A0A087WQS2;A0A087WPF9		biological regulation;biosynthetic process;cellular metabolic process;cellular nitrogen compound metabolic process;cellular process;macromolecule metabolic process;metabolic process;nitrogen compound metabolic process;nucleobase-containing compound metabolic process;primary metabolic process;RNA metabolic process	cell part;cytoplasm;membrane		48.043	1.20766	1.8725	1.20905
Bzw2	Basic leucine zipper and W2 domain-containing protein 2	Q91VK1		anatomical structure development;cell differentiation;cellular process;developmental process	cell part;membrane		48.063	1.08071	1.85835	1.19609
C1qa	Complement C1q subcomponent subunit A	P98086		biological regulation;immune system process;macromolecule metabolic process;metabolic process;primary metabolic process;protein metabolic process;response to stimulus;response to stress	extracellular organelle;organelle;vesicle	Chagas disease (American trypanosomiasis);Complement and coagulation cascades;Prion diseases;Staphylococcus aureus infection;Systemic lupus erythematosus	25.974	-1.32018
C1qb	Complement C1q subcomponent subunit B	P14106	binding;identical protein binding;protein binding;protein dimerization activity;protein homodimerization activity	anatomical structure development;biological regulation;developmental process;immune system process;macromolecule metabolic process;metabolic process;primary metabolic process;protein metabolic process;response to stimulus;response to stress	extracellular organelle;organelle;vesicle	Chagas disease (American trypanosomiasis);Complement and coagulation cascades;Prion diseases;Staphylococcus aureus infection;Systemic lupus erythematosus	26.717	-1.7903	0.864696	-0.158287
C1qbp	Complement component 1 Q subcomponent-binding protein, mitochondrial	Q8R5L1;O35658	adrenergic receptor binding;binding;carbohydrate binding;complement binding;complement component C1q binding;glycosaminoglycan binding;G-protein-coupled receptor binding;hyaluronic acid binding;kininogen binding;mRNA binding;nucleic acid binding;opsonin binding;pattern binding;polysaccharide binding;protein binding;protein binding transcription factor activity;receptor binding;RNA binding;transcr…	biological regulation;biosynthetic process;cell death;cellular component assembly;cellular component organization;cellular macromolecular complex assembly;cellular metabolic process;cellular nitrogen compound metabolic process;cellular process;death;immune system process;macromolecular complex assembly;macromolecule metabolic process;metabolic process;mRNA metabolic process;mRNA processing;nitrog…	cell part;cell surface;cytoplasm;cytosol;extracellular region;extracellular space;intracellular membrane-bounded organelle;intracellular non-membrane-bounded organelle;intracellular organelle;membrane;mitochondrion;nucleolus;nucleus;organelle;plasma membrane		31.025	0.0202963		1.10932
C1qc	Complement C1q subcomponent subunit C	Q02105		biological regulation;immune system process;macromolecule metabolic process;metabolic process;primary metabolic process;protein metabolic process;response to stimulus;response to stress	cell part;extracellular organelle;extracellular space;membrane;organelle;vesicle	Chagas disease (American trypanosomiasis);Complement and coagulation cascades;Prion diseases;Staphylococcus aureus infection;Systemic lupus erythematosus	25.991	-1.97713	0.731469	-0.348154
C1qtnf4	Complement C1q tumor necrosis factor-related protein 4	Q8R066			extracellular space		35.057
C1ra;C1rb	Complement C1r-A subcomponent;Complement C1r-A subcomponent heavy chain;Complement C1r-A subcomponent light chain;Complement C1r-B subcomponent;Complement C1r-B subcomponent heavy chain;Complement C1r-B subcomponent light chain	Q8CG16;Q8CFG9	binding;calcium ion binding;catalytic activity;cation binding;endopeptidase activity;hydrolase activity;ion binding;metal ion binding;peptidase activity;peptidase activity, acting on L-amino acid peptides;serine hydrolase activity;serine-type endopeptidase activity;serine-type peptidase activity	biological regulation;immune system process;macromolecule metabolic process;metabolic process;primary metabolic process;protein metabolic process;response to stimulus;response to stress	extracellular organelle;organelle;vesicle	Complement and coagulation cascades;Phagosome;Staphylococcus aureus infection;Systemic lupus erythematosus	80.072
C1s1;C1sa;C1sb	Complement C1s-A subcomponent;Complement C1s-A subcomponent heavy chain;Complement C1s-A subcomponent light chain;Complement C1s-B subcomponent;Complement C1s-B subcomponent heavy chain;Complement C1s-B subcomponent light chain	E9Q6C2;Q8CG14;A0A1W2P7F1;Q8CFG8	binding;calcium ion binding;catalytic activity;cation binding;endopeptidase activity;hydrolase activity;identical protein binding;ion binding;metal ion binding;peptidase activity;peptidase activity, acting on L-amino acid peptides;protein binding;serine hydrolase activity;serine-type endopeptidase activity;serine-type peptidase activity	biological regulation;immune system process;macromolecule metabolic process;metabolic process;primary metabolic process;protein metabolic process;response to stimulus;response to stress	extracellular organelle;organelle;vesicle	Complement and coagulation cascades;Staphylococcus aureus infection;Systemic lupus erythematosus	77.499
C2cd5	C2 domain-containing protein 5	E9Q026;Q7TPS5	binding;calcium ion binding;calcium-dependent phospholipid binding;cation binding;ion binding;lipid binding;metal ion binding;phospholipid binding	biological regulation;cellular component organization;cellular localization;cellular membrane organization;cellular process;establishment of localization;localization;membrane fusion;membrane organization;organelle fusion;organelle organization;plasma membrane organization;protein transport;regulation of organelle organization;regulation of transport;response to chemical stimulus;response to endo…	cell cortex;cell part;cytoplasm;membrane;microtubule organizing center;plasma membrane		109.9			1.63974
C3	Complement C3;Complement C3 beta chain;C3-beta-c;Complement C3 alpha chain;C3a anaphylatoxin;Acylation stimulating protein;Complement C3b alpha chain;Complement C3c alpha chain fragment 1;Complement C3dg fragment;Complement C3g fragment;Complement C3d fragment;Complement C3f fragment;Complement C3c alpha chain fragment 2	P01027	binding;C5a anaphylatoxin chemotactic receptor binding;C5L2 anaphylatoxin chemotactic receptor binding;endopeptidase inhibitor activity;endopeptidase regulator activity;enzyme inhibitor activity;enzyme regulator activity;G-protein-coupled receptor binding;peptidase inhibitor activity;peptidase regulator activity;protein binding;receptor binding	biological regulation;cellular ketone metabolic process;cellular lipid metabolic process;cellular metabolic process;cellular process;immune system process;lipid metabolic process;macromolecule metabolic process;metabolic process;organic acid metabolic process;primary metabolic process;protein metabolic process;regulation of protein modification process;regulation of transport;response to stimulus…	extracellular organelle;extracellular space;organelle;vesicle	Chagas disease (American trypanosomiasis);Complement and coagulation cascades;ko05152;Leishmaniasis;Phagosome;Staphylococcus aureus infection;Systemic lupus erythematosus	186.48	-1.63667	0.254316	-0.890437
C330027C09Rik;Kiaa1524	Protein CIP2A	D3Z7B5;Q8BWY9		biological regulation;multicellular organismal process	cell part;cytoplasm;membrane;plasma membrane		102.13	0.856759		0.919023
Ca13	Carbonic anhydrase 13	Q9D6N1	binding;carbonate dehydratase activity;carbon-oxygen lyase activity;catalytic activity;cation binding;hydro-lyase activity;ion binding;lyase activity;metal ion binding;transition metal ion binding;zinc ion binding	cellular metabolic process;cellular process;metabolic process;one-carbon metabolic process;small molecule metabolic process	cell part;cytosol;intracellular membrane-bounded organelle;intracellular organelle;organelle	Nitrogen metabolism	29.522
Cab39	Calcium-binding protein 39	Q06138	binding;calcium ion binding;catalytic activity;cation binding;enzyme activator activity;enzyme binding;enzyme regulator activity;ion binding;kinase activator activity;kinase activity;kinase binding;kinase regulator activity;metal ion binding;phosphotransferase activity, alcohol group as acceptor;protein binding;protein kinase activator activity;protein kinase activity;protein kinase regulator act…	biological regulation;cellular component assembly;cellular component organization;cellular process;macromolecular complex assembly;protein complex assembly;regulation of protein modification process;response to stimulus;signal transduction	cell part;cytoplasm;extracellular organelle;macromolecular complex;organelle;protein complex;vesicle	mTOR signaling pathway	39.842	0.553715	2.04074	0.870698
Cacybp	Calcyclin-binding protein	Q9CXW3;A0A0A6YY29	binding;identical protein binding;protein binding;protein dimerization activity;protein homodimerization activity	aging;biological regulation;cell differentiation;cellular process;developmental process;regulation of DNA metabolic process;response to chemical stimulus;response to endogenous stimulus;response to stimulus	cell body;cell part;cell projection;cytoplasm;extracellular organelle;macromolecular complex;neuron projection;nucleoplasm;organelle;protein complex;vesicle	Wnt signaling pathway	26.51	1.11426	1.34316	1.31638
Cad	CAD protein;Glutamine-dependent carbamoyl-phosphate synthase;Aspartate carbamoyltransferase;Dihydroorotase	E9QAI5;B2RQC6;G3UWN2	adenyl nucleotide binding;adenyl ribonucleotide binding;amine binding;amino acid binding;aspartate carbamoyltransferase activity;ATP binding;binding;carbamoyl-phosphate synthase (ammonia) activity;carbamoyl-phosphate synthase (glutamine-hydrolyzing) activity;carbon-nitrogen ligase activity, with glutamine as amido-N-donor;carboxyl- or carbamoyltransferase activity;carboxylic acid binding;catalyti…	amine metabolic process;anatomical structure development;anatomical structure morphogenesis;biological regulation;biosynthetic process;catabolic process;cellular amide metabolic process;cellular amino acid metabolic process;cellular aromatic compound metabolic process;cellular ketone metabolic process;cellular metabolic process;cellular nitrogen compound metabolic process;cellular process;develop…	cell body;cell part;cytoplasm;cytosol;extracellular organelle;intracellular membrane-bounded organelle;intracellular organelle;macromolecular complex;membrane;neuronal cell body;nucleoplasm;nucleus;organelle;plasma membrane;protein complex;vesicle	Alanine, aspartate and glutamate metabolism;Pyrimidine metabolism	236.25	1.14782	1.39878	1.18626
Cadm1	Cell adhesion molecule 1	A0A668KLV1;E0CY16;E9PYN1;Q8R5M8	binding;identical protein binding;PDZ domain binding;protein binding;protein dimerization activity;protein domain specific binding;protein homodimerization activity;receptor binding	anatomical structure development;anatomical structure morphogenesis;biological adhesion;biological regulation;cell adhesion;cell death;cell differentiation;cell growth;cell morphogenesis;cell recognition;cellular component assembly;cellular component morphogenesis;cellular component organization;cellular process;death;detection of stimulus;developmental process;growth;immune system process;multic…	cell part;cell projection;cytoplasmic membrane-bounded vesicle;extracellular organelle;intracellular membrane-bounded organelle;intracellular organelle;membrane;neuron projection;organelle;plasma membrane;synapse;vesicle	Cell adhesion molecules (CAMs)	51.688		3.02915	-1.81233
Calr	Calreticulin	P14211	androgen receptor binding;binding;calcium ion binding;carbohydrate binding;cation binding;enzyme binding;glycoprotein binding;hormone binding;hormone receptor binding;integrin binding;ion binding;iron ion binding;metal ion binding;mRNA binding;nuclear hormone receptor binding;nucleic acid binding;peptide binding;protein binding;protein complex binding;receptor binding;RNA binding;steroid hormone …	aging;biological regulation;cell differentiation;cellular component assembly;cellular component organization;cellular localization;cellular macromolecular complex assembly;cellular metabolic process;cellular process;cytoskeleton organization;developmental process;establishment of localization;localization;macromolecular complex assembly;macromolecule metabolic process;metabolic process;multicellu…	cell part;cytoplasm;cytoplasmic membrane-bounded vesicle;cytosol;endoplasmic reticulum;extracellular matrix;extracellular organelle;extracellular region;extracellular space;Golgi apparatus;intracellular membrane-bounded organelle;intracellular organelle;macromolecular complex;membrane;MHC class I peptide loading complex;nucleus;organelle;polysome;protein complex;ribonucleoprotein complex;vesicle	Antigen processing and presentation;Chagas disease (American trypanosomiasis);Phagosome;Protein processing in endoplasmic reticulum	47.994	-0.26812	0.601997	0.535237
Calu		Q6XLQ8;G3V004;G3UXA8	binding;calcium ion binding;cation binding;ion binding;metal ion binding		cell part;endoplasmic reticulum;intracellular membrane-bounded organelle;intracellular organelle;membrane;organelle		37.063	0.115596	1.30951
Camk1	Calcium/calmodulin-dependent protein kinase type 1	Q91YS8	adenyl nucleotide binding;adenyl ribonucleotide binding;ATP binding;binding;calmodulin-dependent protein kinase activity;catalytic activity;kinase activity;nucleotide binding;phosphotransferase activity, alcohol group as acceptor;protein kinase activity;protein serine/threonine kinase activity;purine nucleotide binding;purine ribonucleoside triphosphate binding;purine ribonucleotide binding;ribon…	biological regulation;cell cycle;cellular metabolic process;cellular process;establishment of localization;macromolecule metabolic process;macromolecule modification;metabolic process;nuclear transport;nucleocytoplasmic transport;phosphorus metabolic process;primary metabolic process;protein metabolic process;protein modification process;protein phosphorylation;regulation of protein modification …	cell part;cytoplasm;intracellular membrane-bounded organelle;intracellular organelle;nucleus;organelle		41.624	1.27746	1.39526	0.985899
Camk1d	Calcium/calmodulin-dependent protein kinase type 1D	Q8BW96	adenyl nucleotide binding;adenyl ribonucleotide binding;ATP binding;binding;calmodulin-dependent protein kinase activity;catalytic activity;kinase activity;nucleotide binding;phosphotransferase activity, alcohol group as acceptor;protein kinase activity;protein serine/threonine kinase activity;purine nucleotide binding;purine ribonucleoside triphosphate binding;purine ribonucleotide binding;ribon…	biological regulation;regulation of transport;response to stimulus;response to stress	cell part;cytoplasm;intracellular membrane-bounded organelle;intracellular organelle;nucleus;organelle		42.918	1.29248		1.14052
Camk2d	Calcium/calmodulin-dependent protein kinase type II subunit delta	E9Q1V9;E9Q1W0;E9Q1T1;A0A0G2JGS4;Q6PHZ2;E9QAJ4;D6RDQ8;E9PXV3;F6RWZ9;Q8CCM0	adenyl nucleotide binding;adenyl ribonucleotide binding;ATP binding;binding;calmodulin binding;calmodulin-dependent protein kinase activity;catalytic activity;channel inhibitor activity;channel regulator activity;cytoskeletal protein binding;identical protein binding;ion channel binding;ion channel inhibitor activity;kinase activity;nucleotide binding;phosphotransferase activity, alcohol group as…	biological regulation;cell growth;cellular component assembly;cellular component organization;cellular homeostasis;cellular ion homeostasis;cellular metabolic process;cellular process;developmental process;establishment of localization;growth;homeostatic process;ion transport;macromolecular complex assembly;macromolecule metabolic process;macromolecule modification;metabolic process;multicellular…	cell body;cell part;cytoplasm;cytosol;endoplasmic reticulum;intracellular membrane-bounded organelle;intracellular organelle;macromolecular complex;membrane;neuronal cell body;nucleus;organelle;protein complex;synapse	Calcium signaling pathway;ErbB signaling pathway;Gastric acid secretion;Glioma;GnRH signaling pathway;ko05152;Long-term potentiation;Melanogenesis;Neurotrophin signaling pathway;Olfactory transduction;Oocyte meiosis;Phototransduction - fly;Wnt signaling pathway	55.293	0.567306		0.27548
Camk2g	Calcium/calmodulin-dependent protein kinase type II subunit gamma	A0A2I3BQP6;Q923T9	adenyl nucleotide binding;adenyl ribonucleotide binding;ATP binding;binding;calmodulin-dependent protein kinase activity;catalytic activity;identical protein binding;kinase activity;nucleotide binding;phosphotransferase activity, alcohol group as acceptor;protein binding;protein dimerization activity;protein homodimerization activity;protein kinase activity;protein serine/threonine kinase activit…	anatomical structure development;cell differentiation;cellular component assembly;cellular component organization;cellular metabolic process;cellular process;developmental process;establishment of localization;ion transport;macromolecular complex assembly;macromolecule metabolic process;macromolecule modification;metabolic process;phosphorus metabolic process;primary metabolic process;protein com…	cell part;membrane	Calcium signaling pathway;ErbB signaling pathway;Gastric acid secretion;Glioma;GnRH signaling pathway;ko05152;Long-term potentiation;Melanogenesis;Neurotrophin signaling pathway;Olfactory transduction;Oocyte meiosis;Phototransduction - fly;Wnt signaling pathway	59.606			1.32831
Camsap1	Calmodulin-regulated spectrin-associated protein 1	A2AHC3;A0A0A0MQE5;A2AHC4	binding;calmodulin binding;cytoskeletal protein binding;microtubule binding;protein binding;spectrin binding;tubulin binding	biological regulation;cellular component organization;cellular process;cytoskeleton organization;organelle organization	cell part;cytoplasm;macromolecular complex;protein complex		176.01	1.2519
Cand1	Cullin-associated NEDD8-dissociated protein 1	Q6ZQ38		biological regulation;cell differentiation;cellular component assembly;cellular component organization;cellular macromolecular complex assembly;cellular metabolic process;cellular process;developmental process;macromolecular complex assembly;macromolecule metabolic process;macromolecule modification;metabolic process;primary metabolic process;protein complex assembly;protein metabolic process;pro…	cell part;cytoplasm;extracellular organelle;intracellular membrane-bounded organelle;intracellular organelle;macromolecular complex;membrane;nucleoplasm;nucleus;organelle;protein complex;ubiquitin ligase complex;vesicle		136.33	0.827176	1.12045	0.914723
Cant1	Soluble calcium-activated nucleotidase 1	Q8VCF1	binding;calcium ion binding;catalytic activity;cation binding;guanosine-diphosphatase activity;hydrolase activity;hydrolase activity, acting on acid anhydrides;hydrolase activity, acting on acid anhydrides, in phosphorus-containing anhydrides;ion binding;metal ion binding;molecular transducer activity;nucleoside-diphosphatase activity;pyrophosphatase activity;signal transducer activity;uridine-di…	biological regulation;biosynthetic process;catabolic process;cellular metabolic process;cellular nitrogen compound metabolic process;cellular process;macromolecule metabolic process;metabolic process;nitrogen compound metabolic process;nucleobase-containing compound catabolic process;nucleobase-containing compound metabolic process;nucleobase-containing small molecule metabolic process;nucleotide…	cell part;endoplasmic reticulum;extracellular organelle;intracellular membrane-bounded organelle;intracellular organelle;membrane;organelle;vesicle	Purine metabolism;Pyrimidine metabolism	45.652		0.862388
Canx	Calnexin	P35564	binding;calcium ion binding;carbohydrate binding;cation binding;ion binding;metal ion binding	aging;cellular component organization;cellular membrane organization;cellular metabolic process;cellular process;developmental process;endocytosis;establishment of localization;macromolecule metabolic process;membrane invagination;membrane organization;metabolic process;primary metabolic process;protein folding;protein metabolic process;transport;vesicle-mediated transport	cell body;cell part;cell projection;cytoplasmic membrane-bounded vesicle;endoplasmic reticulum;extracellular organelle;intracellular membrane-bounded organelle;intracellular non-membrane-bounded organelle;intracellular organelle;macromolecular complex;membrane;neuron projection;neuronal cell body;organelle;protein complex;ribonucleoprotein complex;ribosome;vesicle	Antigen processing and presentation;Phagosome;Protein processing in endoplasmic reticulum	67.277	-0.495957	0.588996
Cap1	Adenylyl cyclase-associated protein 1	P40124		anatomical structure morphogenesis;cell morphogenesis;cell motility;cellular component morphogenesis;cellular component movement;cellular component organization;cellular membrane organization;cellular process;cytoskeleton organization;developmental process;endocytosis;establishment of localization;locomotion;membrane invagination;membrane organization;organelle organization;transport;vesicle-medi…	cell part;cytoplasm;cytoskeleton;cytosol;extracellular organelle;extracellular region;intracellular non-membrane-bounded organelle;intracellular organelle;membrane;organelle;plasma membrane;vesicle		51.564	1.17639	0.852653	0.873171
Capg	Macrophage-capping protein	Q99LB4;P24452;D3YTL5		biological regulation;cellular component assembly;cellular component organization;cellular process;regulation of organelle organization	cell part;cytoplasm;cytoplasmic membrane-bounded vesicle;extracellular organelle;intracellular membrane-bounded organelle;intracellular non-membrane-bounded organelle;intracellular organelle;nucleolus;nucleoplasm;nucleus;organelle;vesicle		38.768	1.01932	1.30791	0.59401
Capn1	Calpain-1 catalytic subunit	O35350	binding;calcium ion binding;calcium-dependent cysteine-type endopeptidase activity;catalytic activity;cation binding;cysteine-type endopeptidase activity;cysteine-type peptidase activity;endopeptidase activity;hydrolase activity;ion binding;metal ion binding;peptidase activity;peptidase activity, acting on L-amino acid peptides	catabolic process;cellular metabolic process;cellular process;macromolecule metabolic process;metabolic process;multicellular organismal process;primary metabolic process;protein metabolic process;proteolysis;tissue remodeling	cell part;cytoplasm;cytosol;extracellular organelle;intracellular membrane-bounded organelle;intracellular organelle;lysosome;membrane;mitochondrion;organelle;plasma membrane;vacuole;vesicle	Alzheimer's disease;Apoptosis;Protein processing in endoplasmic reticulum	82.105	0.746101	0.72479
Capn2	Calpain-2 catalytic subunit	O08529	binding;calcium ion binding;calcium-dependent cysteine-type endopeptidase activity;catalytic activity;cation binding;cysteine-type endopeptidase activity;cysteine-type peptidase activity;endopeptidase activity;hydrolase activity;ion binding;metal ion binding;peptidase activity;peptidase activity, acting on L-amino acid peptides	anatomical structure development;anatomical structure formation involved in morphogenesis;biological regulation;cellular process;developmental process;macromolecule metabolic process;metabolic process;primary metabolic process;protein maturation;protein metabolic process;proteolysis;regulation of organelle organization;response to chemical stimulus;response to endogenous stimulus;response to stim…	cell part;cell projection;cytoplasm;cytosol;endoplasmic reticulum;extracellular organelle;Golgi apparatus;intracellular membrane-bounded organelle;intracellular organelle;lysosome;membrane;neuron projection;nucleus;organelle;plasma membrane;pseudopodium;vacuole;vesicle	Alzheimer's disease;Apoptosis;Focal adhesion;Protein processing in endoplasmic reticulum	79.871	0.593338	0.881657	0.375593
Capn5	Calpain-5	O08688	calcium-dependent cysteine-type endopeptidase activity;catalytic activity;cysteine-type endopeptidase activity;cysteine-type peptidase activity;endopeptidase activity;hydrolase activity;peptidase activity;peptidase activity, acting on L-amino acid peptides	macromolecule metabolic process;metabolic process;primary metabolic process;protein metabolic process;proteolysis	cell part;cell surface;cytoplasm;extracellular organelle;organelle;vesicle		72.954	-0.43935
Capn7	Calpain-7	Q9R1S8	calcium-dependent cysteine-type endopeptidase activity;catalytic activity;cysteine-type endopeptidase activity;cysteine-type peptidase activity;endopeptidase activity;hydrolase activity;peptidase activity;peptidase activity, acting on L-amino acid peptides	biological regulation;macromolecule metabolic process;metabolic process;primary metabolic process;protein metabolic process;proteolysis	cell part;cytoplasm;extracellular organelle;nucleoplasm;organelle;vesicle		92.563	0.792981
Capns1	Calpain small subunit 1	O88456;A0A0R4J1C2	binding;calcium ion binding;calcium-dependent cysteine-type endopeptidase activity;catalytic activity;cation binding;cysteine-type endopeptidase activity;cysteine-type peptidase activity;endopeptidase activity;hydrolase activity;ion binding;metal ion binding;peptidase activity;peptidase activity, acting on L-amino acid peptides	macromolecule metabolic process;metabolic process;primary metabolic process;protein metabolic process;proteolysis	cell part;cytoplasm;cytosol;extracellular organelle;membrane;organelle;plasma membrane;vesicle		28.406	0.727911	0.959068	0.43419
Caprin1	Caprin-1	Q60865	binding;nucleic acid binding;RNA binding	biological regulation;regulation of translation	cell part;cell projection;cytoplasm;cytosol;intracellular non-membrane-bounded organelle;intracellular organelle;macromolecular complex;membrane;neuron projection;organelle;ribonucleoprotein complex		78.168	1.15087	0.861224	1.22034
Capza1	F-actin-capping protein subunit alpha-1	P47753;Q5RKN9		biological regulation;cellular component organization;regulation of organelle organization	brush border;cell part;cell projection;cytoskeleton;extracellular organelle;F-actin capping protein complex;intracellular non-membrane-bounded organelle;intracellular organelle;macromolecular complex;membrane;organelle;protein complex;vesicle		32.953	1.12578	1.39343	0.997255
Capza2	F-actin-capping protein subunit alpha-2	P47754;D6RCW7;A0A0N4SVM0		biological regulation;cellular component organization;regulation of organelle organization	brush border;cell part;cell projection;cytoskeleton;extracellular organelle;F-actin capping protein complex;intracellular non-membrane-bounded organelle;intracellular organelle;macromolecular complex;membrane;organelle;protein complex;vesicle		32.967	1.00332	1.41506	1.04828
Capzb	F-actin-capping protein subunit beta	A2AMW0;P47757;F7CAZ6	beta-tubulin binding;binding;cytoskeletal protein binding;protein binding;tubulin binding	anatomical structure development;anatomical structure morphogenesis;biological regulation;cell development;cell morphogenesis;cellular component assembly;cellular component morphogenesis;cellular component organization;cellular process;cytoskeleton organization;developmental process;organelle organization;regulation of organelle organization	brush border;cell part;cell projection;cytoskeleton;extracellular organelle;F-actin capping protein complex;intracellular non-membrane-bounded organelle;intracellular organelle;macromolecular complex;membrane;organelle;protein complex;vesicle		29.295	0.982916	1.6481	1.05096
Card9	Caspase recruitment domain-containing protein 9	A2AIV8	binding;CARD domain binding;identical protein binding;protein binding;protein dimerization activity;protein domain specific binding;protein homodimerization activity	biological regulation;immune system process;multi-organism process;response to biotic stimulus;response to chemical stimulus;response to drug;response to stimulus;response to stress	cell part;cytoplasm;cytosol	ko05152;NOD-like receptor signaling pathway	62.461			1.03614
Carhsp1	Calcium-regulated heat stable protein 1	Q9CR86	binding;DNA binding;mRNA 3'-UTR binding;mRNA binding;nucleic acid binding;RNA binding	biological regulation;cellular metabolic process;cellular nitrogen compound metabolic process;cellular process;macromolecule metabolic process;metabolic process;mRNA metabolic process;nitrogen compound metabolic process;nucleobase-containing compound metabolic process;primary metabolic process;RNA metabolic process	cell part;cytosol;extracellular organelle;intracellular non-membrane-bounded organelle;intracellular organelle;macromolecular complex;organelle;ribonucleoprotein complex;vesicle		16.062	0.0338591
Carkd	ATP-dependent (S)-NAD(P)H-hydrate dehydratase	J3QN06;J3QMM7;K3W4M4;Q9CZ42	adenyl nucleotide binding;adenyl ribonucleotide binding;ATP binding;ATP-dependent NAD(P)H-hydrate dehydratase activity;binding;carbon-oxygen lyase activity;catalytic activity;hydro-lyase activity;lyase activity;nucleotide binding;purine nucleotide binding;purine ribonucleoside triphosphate binding;purine ribonucleotide binding;ribonucleotide binding	cellular metabolic process;cellular nitrogen compound metabolic process;cellular process;cofactor metabolic process;heterocycle metabolic process;metabolic process;nitrogen compound metabolic process;nucleobase-containing compound metabolic process;nucleobase-containing small molecule metabolic process;nucleotide metabolic process;primary metabolic process;small molecule metabolic process	cell part;intracellular membrane-bounded organelle;intracellular organelle;mitochondrion;organelle		29.133	1.14212		0.926805
Carm1	Histone-arginine methyltransferase CARM1	Q9WVG6;D3YUP1	arginine N-methyltransferase activity;binding;catalytic activity;DNA binding;histone acetyl-lysine binding;histone binding;histone methyltransferase activity;histone methyltransferase activity (H3-R17 specific);histone-arginine N-methyltransferase activity;identical protein binding;ligand-dependent nuclear receptor transcription coactivator activity;methyltransferase activity;N-methyltransferase …	anatomical structure morphogenesis;biological regulation;biosynthetic process;cellular component organization;cellular metabolic process;cellular nitrogen compound metabolic process;cellular process;chromatin modification;chromatin organization;chromosome organization;developmental process;histone modification;macromolecule metabolic process;macromolecule modification;metabolic process;multi-orga…	cell part;cytoplasm;cytosol;intracellular membrane-bounded organelle;intracellular organelle;nucleoplasm;nucleus;organelle		65.853	0.887763	1.60773	1.29892
Cars	Cysteine--tRNA ligase, cytoplasmic	Q9ER72	adenyl nucleotide binding;adenyl ribonucleotide binding;aminoacyl-tRNA ligase activity;ATP binding;binding;catalytic activity;cation binding;cysteine-tRNA ligase activity;identical protein binding;ion binding;ligase activity;ligase activity, forming aminoacyl-tRNA and related compounds;ligase activity, forming carbon-oxygen bonds;metal ion binding;nucleic acid binding;nucleotide binding;protein b…	amine metabolic process;cellular amino acid metabolic process;cellular ketone metabolic process;cellular metabolic process;cellular nitrogen compound metabolic process;cellular process;macromolecule metabolic process;metabolic process;nitrogen compound metabolic process;nucleobase-containing compound metabolic process;organic acid metabolic process;primary metabolic process;RNA metabolic process;…	cell part;cytoplasm;cytosol	Aminoacyl-tRNA biosynthesis	94.859	0.97639	0.883782	1.07522
Cask	Peripheral plasma membrane protein CASK	F6Y9I5;A0A067XG53;O70589	adenyl nucleotide binding;adenyl ribonucleotide binding;ATP binding;binding;catalytic activity;kinase activity;neurexin family protein binding;nucleotide binding;phosphotransferase activity, alcohol group as acceptor;protein binding;protein kinase activity;protein serine/threonine kinase activity;purine nucleotide binding;purine ribonucleoside triphosphate binding;purine ribonucleotide binding;ri…	biological regulation;cellular process;establishment of localization;ion transport;regulation of transport;transmembrane transport;transport	cell part;cytoplasm;cytosol;intracellular membrane-bounded organelle;intracellular non-membrane-bounded organelle;intracellular organelle;membrane;nucleolus;nucleus;organelle;synapse;vesicle	Tight junction	99.226	0.860981
Casp1	Caspase-1;Caspase-1 subunit p20;Caspase-1 subunit p10	P29452	catalytic activity;cysteine-type endopeptidase activity;cysteine-type peptidase activity;endopeptidase activity;hydrolase activity;peptidase activity;peptidase activity, acting on L-amino acid peptides	biological regulation;cell death;cellular homeostasis;cellular ion homeostasis;cellular process;cytokine production;death;homeostatic process;macromolecule metabolic process;metabolic process;multicellular organismal process;multi-organism process;primary metabolic process;protein maturation;protein metabolic process;proteolysis;regulation of transport;response to abiotic stimulus;response to bio…	cell part;cytoplasm;cytosol;extracellular region;macromolecular complex;protein complex	Amyotrophic lateral sclerosis (ALS);Cytosolic DNA-sensing pathway;NOD-like receptor signaling pathway	45.64	1.24193	1.47416	0.876078
Casp3	Caspase-3;Caspase-3 subunit p17;Caspase-3 subunit p12	P70677;A0A1B0GRX1	aspartic-type endopeptidase activity;aspartic-type peptidase activity;catalytic activity;cyclin-dependent protein kinase inhibitor activity;cyclin-dependent protein kinase regulator activity;cysteine-type endopeptidase activity;cysteine-type endopeptidase activity involved in apoptotic process;cysteine-type peptidase activity;endopeptidase activity;enzyme inhibitor activity;enzyme regulator activ…	anatomical structure development;biological regulation;cell death;cell differentiation;cellular process;death;developmental process;homeostatic process;immune system process;macromolecule metabolic process;metabolic process;multicellular organismal process;neurological system process;primary metabolic process;protein maturation;protein metabolic process;proteolysis;regulation of cell cycle;regula…	cell part;cytoplasm;cytosol;intracellular membrane-bounded organelle;intracellular organelle;nucleus;organelle	Alzheimer's disease;Amoebiasis;Amyotrophic lateral sclerosis (ALS);Apoptosis;Colorectal cancer;Epithelial cell signaling in Helicobacter pylori infection;Huntington's disease;ko05152;MAPK signaling pathway;Natural killer cell mediated cytotoxicity;p53 signaling pathway;Parkinson's disease;Pathways in cancer;Toxoplasmosis;Viral myocarditis	31.474	1.19107	1.8151	1.10714
Casp8	Caspase-8;Caspase-8 subunit p18;Caspase-8 subunit p10	A0A087WQT6;O89110	binding;catalytic activity;cysteine-type endopeptidase activity;cysteine-type endopeptidase activity involved in apoptotic process;cysteine-type peptidase activity;death effector domain binding;endopeptidase activity;enzyme binding;hydrolase activity;peptidase activity;peptidase activity, acting on L-amino acid peptides;protein binding;protein dimerization activity;protein domain specific binding…	anatomical structure development;anatomical structure formation involved in morphogenesis;biological regulation;cell death;cell differentiation;cellular component assembly;cellular component organization;cellular process;death;developmental process;macromolecular complex assembly;macromolecule metabolic process;metabolic process;primary metabolic process;protein complex assembly;protein metabolic…	cell body;cell part;cell projection;cytoplasm;cytosol;death-inducing signaling complex;intracellular membrane-bounded organelle;intracellular organelle;macromolecular complex;membrane;microtubule organizing center;mitochondrion;neuron projection;Noc complex;nucleoplasm;nucleus;organelle;plasma membrane;protein complex	Alzheimer's disease;Apoptosis;Chagas disease (American trypanosomiasis);Huntington's disease;ko05152;NOD-like receptor signaling pathway;p53 signaling pathway;Pathways in cancer;RIG-I-like receptor signaling pathway;Toll-like receptor signaling pathway;Toxoplasmosis;Viral myocarditis	57.82	1.214		0.889359
Cast	Calpastatin	Q921U7;Q8C281;Q8CE80;P51125;A0A338P6J9;Q8CE04;A0A1Y7VJN8	cysteine-type endopeptidase inhibitor activity;endopeptidase inhibitor activity;endopeptidase regulator activity;enzyme inhibitor activity;enzyme regulator activity;peptidase inhibitor activity;peptidase regulator activity	biological regulation;catabolic process;macromolecule metabolic process;metabolic process;primary metabolic process;protein catabolic process;protein metabolic process	cell part;cytoplasm;cytosol;membrane		73.042	0.758178		0.835288
Cat	Catalase	P24270	aminoacylase activity;antioxidant activity;binding;catalase activity;catalytic activity;cation binding;coenzyme binding;cofactor binding;enzyme binding;heme binding;hydrolase activity;hydrolase activity, acting on carbon-nitrogen (but not peptide) bonds;hydrolase activity, acting on carbon-nitrogen (but not peptide) bonds, in linear amides;identical protein binding;ion binding;iron ion binding;me…	aging;alcohol metabolic process;anatomical structure development;biological regulation;catabolic process;cell differentiation;cellular component assembly;cellular component organization;cellular lipid metabolic process;cellular metabolic process;cellular process;cellular respiration;developmental process;generation of precursor metabolites and energy;glycerol ether metabolic process;lipid metabol…	cell part;cytosol;endoplasmic reticulum;extracellular organelle;Golgi apparatus;intracellular membrane-bounded organelle;intracellular organelle;lysosome;membrane;microbody;mitochondrion;organelle;peroxisome;plasma membrane;vacuole;vesicle	Amyotrophic lateral sclerosis (ALS);Methane metabolism;Peroxisome;Tryptophan metabolism	59.795	-0.169664	1.31819	0.359527
Cbfb	Core-binding factor subunit beta	Q08024	binding;DNA binding;nucleic acid binding;protein binding transcription factor activity;transcription coactivator activity;transcription cofactor activity;transcription factor binding transcription factor activity	anatomical structure development;biological regulation;cell activation;cell differentiation;cell maturation;cellular metabolic process;cellular process;developmental maturation;developmental process;immune system process;macromolecule metabolic process;macromolecule modification;metabolic process;multicellular organismal process;primary metabolic process;protein metabolic process;protein modifica…	cell part;intracellular membrane-bounded organelle;intracellular organelle;membrane;nucleus;organelle		22.03	1.02211		0.952835
Cbl	E3 ubiquitin-protein ligase CBL	A0A0U1RQ85;P22682;A0A0U1RP47;A0A0X1KG61	acid-amino acid ligase activity;binding;calcium ion binding;catalytic activity;cation binding;ephrin receptor binding;ion binding;ligase activity;ligase activity, forming carbon-nitrogen bonds;metal ion binding;molecular transducer activity;protein binding;protein domain specific binding;receptor binding;SH3 domain binding;signal transducer activity;small conjugating protein ligase activity;trans…	biological regulation;cellular metabolic process;cellular process;homeostatic process;macromolecule metabolic process;macromolecule modification;metabolic process;phosphorus metabolic process;primary metabolic process;protein metabolic process;protein modification process;protein phosphorylation;response to stimulus;signal transduction	cell part;cytoplasm;intracellular membrane-bounded organelle;intracellular organelle;membrane;nucleus;organelle;plasma membrane	Bacterial invasion of epithelial cells;Chronic myeloid leukemia;Endocytosis;ErbB signaling pathway;Insulin signaling pathway;Jak-STAT signaling pathway;Pathways in cancer;T cell receptor signaling pathway;Ubiquitin mediated proteolysis	95.998	1.06055		1.06008
Cbll1	E3 ubiquitin-protein ligase Hakai	E9QM14;A0A1X7SB71;Q9JIY2	binding;catalytic activity;cation binding;identical protein binding;ion binding;ligase activity;metal ion binding;nucleic acid binding;protein binding;transition metal ion binding;zinc ion binding	biological adhesion;biological regulation;cell adhesion;cellular metabolic process;cellular process;macromolecule metabolic process;macromolecule modification;metabolic process;primary metabolic process;protein metabolic process;protein modification by small protein conjugation or removal;protein modification process;regulation of transport			46.428			1.1056
Cbr1	Carbonyl reductase [NADPH] 1	P48758;A0A338P684	15-hydroxyprostaglandin dehydrogenase (NADP+) activity;carbonyl reductase (NADPH) activity;catalytic activity;oxidoreductase activity;oxidoreductase activity, acting on CH-OH group of donors;oxidoreductase activity, acting on NADH or NADPH;oxidoreductase activity, acting on NADH or NADPH, quinone or similar compound as acceptor;oxidoreductase activity, acting on the CH-OH group of donors, NAD or …	cell differentiation;cellular ketone metabolic process;cellular metabolic process;cellular process;cofactor metabolic process;developmental process;drug metabolic process;metabolic process;small molecule metabolic process;vitamin metabolic process	cell part;cytoplasm;extracellular organelle;organelle;vesicle	Arachidonic acid metabolism	30.641	1.12449	1.85842	0.820779
Cbx1	Chromobox protein homolog 1	P83917;Q7TPM0;Q9CYJ8	binding;enzyme binding;identical protein binding;protein binding;protein dimerization activity;protein homodimerization activity	biological regulation	cell part;intracellular membrane-bounded organelle;intracellular non-membrane-bounded organelle;intracellular organelle;nucleus;organelle		21.418	0.771096		0.94199
Cbx3	Chromobox protein homolog 3	Q9DCC5;P23198	binding;DNA binding;enzyme binding;identical protein binding;nucleic acid binding;protein binding;protein domain specific binding;regulatory region DNA binding;regulatory region nucleic acid binding;sequence-specific DNA binding;transcription regulatory region DNA binding;transcription regulatory region sequence-specific DNA binding	biological regulation;biosynthetic process;cellular component organization;cellular metabolic process;cellular nitrogen compound metabolic process;cellular process;chromatin modification;chromatin organization;chromosome organization;macromolecule metabolic process;metabolic process;nitrogen compound metabolic process;nucleobase-containing compound metabolic process;organelle organization;primary…	cell part;intracellular membrane-bounded organelle;intracellular non-membrane-bounded organelle;intracellular organelle;nuclear envelope;nucleoplasm;nucleus;organelle		20.811	1.00035	1.17149	1.18416
Cbx5	Chromobox protein homolog 5	Q61686	binding;binding, bridging;chromatin binding;enzyme binding;histone binding;histone deacetylase binding;identical protein binding;methylated histone residue binding;protein binding;protein binding, bridging;protein dimerization activity;protein homodimerization activity;repressing transcription factor binding;transcription factor binding	biological regulation	cell part;chromatin remodeling complex;histone methyltransferase complex;intracellular membrane-bounded organelle;intracellular non-membrane-bounded organelle;intracellular organelle;kinetochore;macromolecular complex;nucleolus;nucleoplasm;nucleus;organelle;protein complex;transcriptional repressor complex		22.186	0.882827	1.01718	1.06722
Cc2d1a	Coiled-coil and C2 domain-containing protein 1A	E9PX94;Q8K1A6	binding;core promoter proximal region DNA binding;core promoter proximal region sequence-specific DNA binding;DNA binding;molecular transducer activity;nucleic acid binding;nucleic acid binding transcription factor activity;regulatory region DNA binding;regulatory region nucleic acid binding;RNA polymerase II core promoter proximal region sequence-specific DNA binding;RNA polymerase II core promo…	biological regulation;cellular process;response to stimulus;signal transduction	cell part;cytoplasm;extracellular organelle;intracellular membrane-bounded organelle;intracellular organelle;membrane;nucleus;organelle;vesicle		98.642			0.934539
Cc2d1b	Coiled-coil and C2 domain-containing protein 1B	F6XC25;Q8BRN9	binding;core promoter proximal region DNA binding;core promoter proximal region sequence-specific DNA binding;DNA binding;nucleic acid binding;nucleic acid binding transcription factor activity;regulatory region DNA binding;regulatory region nucleic acid binding;RNA polymerase II core promoter proximal region sequence-specific DNA binding;RNA polymerase II core promoter proximal region sequence-s…	biological regulation	cell part;intracellular membrane-bounded organelle;intracellular organelle;nucleoplasm;nucleus;organelle		84.902	0.971022		0.94876
Ccar1	Cell division cycle and apoptosis regulator protein 1	Q8CH18	ligand-dependent nuclear receptor transcription coactivator activity;protein binding transcription factor activity;transcription coactivator activity;transcription cofactor activity;transcription factor binding transcription factor activity	biological regulation;biosynthetic process;cell cycle;cell death;cellular metabolic process;cellular nitrogen compound metabolic process;cellular process;death;macromolecule metabolic process;metabolic process;nitrogen compound metabolic process;nucleobase-containing compound metabolic process;primary metabolic process;RNA metabolic process	cell part		132.06	0.733976		1.18689
Ccar2	Cell cycle and apoptosis regulator protein 2	Q8VDP4	basal RNA polymerase II transcription machinery binding;basal transcription machinery binding;binding;enzyme binding;enzyme inhibitor activity;enzyme regulator activity;protein binding;RNA polymerase binding;RNA polymerase core enzyme binding;RNA polymerase II core binding	biological regulation;cell cycle;cellular component organization;cellular metabolic process;cellular nitrogen compound metabolic process;cellular process;macromolecule metabolic process;metabolic process;mitochondrion organization;mRNA metabolic process;mRNA processing;nitrogen compound metabolic process;nucleobase-containing compound metabolic process;organelle fission;organelle organization;pri…	cell part;cytoplasm;intracellular membrane-bounded organelle;intracellular organelle;macromolecular complex;nucleus;organelle;ribonucleoprotein complex;spliceosomal complex		103	0.593525	0.705445	1.00668
Ccbl2	Kynurenine--oxoglutarate transaminase 3	Q71RI9;A0A0G2JGE1	binding;carbon-sulfur lyase activity;catalytic activity;cofactor binding;cysteine-S-conjugate beta-lyase activity;identical protein binding;kynurenine-glyoxylate transaminase activity;kynurenine-oxoglutarate transaminase activity;lyase activity;protein binding;protein dimerization activity;protein homodimerization activity;pyridoxal phosphate binding;transaminase activity;transferase activity;tra…	amine metabolic process;biosynthetic process;cellular amino acid metabolic process;cellular ketone metabolic process;cellular metabolic process;cellular nitrogen compound metabolic process;cellular process;metabolic process;nitrogen compound metabolic process;organic acid metabolic process;primary metabolic process;small molecule metabolic process	cell part;intracellular membrane-bounded organelle;intracellular organelle;mitochondrion;organelle	Selenocompound metabolism;Tryptophan metabolism	51.126	0.895138		1.12665
Ccdc115	Coiled-coil domain-containing protein 115	Q8VE99			cell part;endosome;intracellular membrane-bounded organelle;intracellular organelle;lysosome;membrane;organelle;vacuole		19.742	0.390958		0.56818
Ccdc117	Coiled-coil domain-containing protein 117	Q6PB51					30.427	1.06811		1.2134
Ccdc12	Coiled-coil domain-containing protein 12	Q8R344;A0A0G2JF16				Spliceosome	18.891			1.88319
Ccdc124	Coiled-coil domain-containing protein 124	Q9D8X2		cell cycle;cell division;cellular process	cell part;cytoplasm;membrane;microtubule organizing center;midbody;plasma membrane		25.345			0.781628
Ccdc132	Coiled-coil domain-containing protein 132	Q8CI71			cell part;extracellular organelle;membrane;organelle;vesicle		111.17	1.1855		1.23281
Ccdc22	Coiled-coil domain-containing protein 22	Q9JIG7		biological regulation;cellular homeostasis;cellular ion homeostasis;cellular process;establishment of localization;Golgi vesicle transport;homeostatic process;protein transport;regulation of protein modification process;regulation of transport;transport;vesicle-mediated transport	cell part;endosome;intracellular membrane-bounded organelle;intracellular organelle;organelle		70.843	1.03837	1.24547	1.0074
Ccdc25	Coiled-coil domain-containing protein 25	Q78PG9			extracellular organelle;organelle;vesicle		24.48			1.08744
Ccdc43	Coiled-coil domain-containing protein 43	E9Q2S9;Q9CR29					25.049	0.901449		1.06678
Ccdc50	Coiled-coil domain-containing protein 50	F6UK66;A0A668KL36;Q810U5			cell part;cytoplasm		29.684	1.23618	1.46905	1.1605
Ccdc53	WASH complex subunit CCDC53	S4R287;Q9CR27		establishment of localization;protein transport;transport	cell part;cytoskeleton;endosome;intracellular membrane-bounded organelle;intracellular non-membrane-bounded organelle;intracellular organelle;macromolecular complex;organelle;protein complex		20.964	1.42509
Ccdc58	Coiled-coil domain-containing protein 58	Q8R3Q6;F8WJI3;E9Q4B5			cell part;intracellular membrane-bounded organelle;intracellular organelle;mitochondrion;organelle		16.665	1.33303		1.39769
Ccdc86	Coiled-coil domain-containing protein 86	Q9JJ89			cell part;intracellular membrane-bounded organelle;intracellular non-membrane-bounded organelle;intracellular organelle;nucleolus;nucleoplasm;nucleus;organelle		46.486
Ccdc88b	Coiled-coil domain-containing protein 88B	Q4QRL3;A0A494BB08			cell part;membrane		166.61	1.10499		1.08421
Ccdc9	Coiled-coil domain-containing protein 9	G3X927;D3YW42;Q8VC31					65.805	1.13431		1.168
Ccdc93	Coiled-coil domain-containing protein 93	Q7TQK5;E9QAD4		cellular process;establishment of localization;Golgi vesicle transport;protein transport;transport;vesicle-mediated transport	cell part;endosome;intracellular membrane-bounded organelle;intracellular organelle;organelle		72.602	1.05694		1.04811
Ccdc94	Coiled-coil domain-containing protein 94	A0A3B2W7X7;Q9D6J3					30.394	1.25412		1.2186
Ccl4	C-C motif chemokine 4	P14097	binding;CCR chemokine receptor binding;CCR1 chemokine receptor binding;CCR5 chemokine receptor binding;chemokine receptor binding;cytokine receptor binding;G-protein-coupled receptor binding;identical protein binding;protein binding;receptor binding	biological regulation;cell motility;cellular component movement;cellular process;immune system process;interspecies interaction between organisms;locomotion;multi-organism process;regulation of transport;response to chemical stimulus;response to external stimulus;response to stimulus;response to stress	extracellular space	Chemokine signaling pathway;Cytokine-cytokine receptor interaction;Cytosolic DNA-sensing pathway	10.168
Ccl9	C-C motif chemokine 9;CCL9(29-101);CCL9(30-101);CCL9(31-101)	P51670		biological regulation;cell motility;cellular component movement;cellular process;immune system process;locomotion;response to chemical stimulus;response to external stimulus;response to stimulus	extracellular space	Chemokine signaling pathway;Cytokine-cytokine receptor interaction	13.871	-1.56635	0.392336
Ccna2	Cyclin-A2	D6RIK7;P51943	binding;enzyme binding;kinase binding;protein binding;protein kinase binding	anatomical structure morphogenesis;biological regulation;cell division;cellular component organization;cellular process;developmental process;mitosis;nuclear division;organelle fission;organelle organization;regulation of cell cycle;regulation of mitotic cell cycle;regulation of protein modification process;response to chemical stimulus;response to endogenous stimulus;response to stimulus;signal …	cell part;cytoplasm;intracellular membrane-bounded organelle;intracellular organelle;nucleus;organelle	Cell cycle;Progesterone-mediated oocyte maturation	16.625	1.24202
Ccnb1	G2/mitotic-specific cyclin-B1	P24860;G3UY65;Q68EM3	binding;catalytic activity;enzyme binding;histone kinase activity;kinase activity;kinase binding;patched binding;phosphotransferase activity, alcohol group as acceptor;protein binding;protein kinase activity;protein kinase binding;receptor binding;transferase activity;transferase activity, transferring phosphorus-containing groups	anatomical structure development;anatomical structure morphogenesis;biological regulation;cell development;cell division;cell maturation;cellular component assembly;cellular component organization;cellular metabolic process;cellular process;chromatin modification;chromatin organization;chromosome organization;developmental maturation;developmental process;embryo development;establishment of local…	cell part;centrosome;cytoplasm;intracellular membrane-bounded organelle;intracellular non-membrane-bounded organelle;intracellular organelle;macromolecular complex;membrane;microtubule organizing center;nucleus;organelle;protein complex	Cell cycle;p53 signaling pathway;Progesterone-mediated oocyte maturation	41.467			1.25407
Ccnh	Cyclin-H	E9PWD3;Q3UUW5;Q61458;F7D1U6	ATPase activity;ATPase activity, coupled;catalytic activity;cyclin-dependent protein kinase activity;cyclin-dependent protein kinase regulator activity;DNA-dependent ATPase activity;enzyme regulator activity;hydrolase activity;hydrolase activity, acting on acid anhydrides;hydrolase activity, acting on acid anhydrides, in phosphorus-containing anhydrides;kinase activity;kinase regulator activity;n…	biological regulation;biosynthetic process;cell cycle;cellular metabolic process;cellular nitrogen compound metabolic process;cellular process;macromolecule metabolic process;macromolecule modification;metabolic process;nitrogen compound metabolic process;nucleobase-containing compound metabolic process;phosphorus metabolic process;primary metabolic process;protein metabolic process;protein modif…	cell part;intracellular membrane-bounded organelle;intracellular organelle;macromolecular complex;nucleoplasm;nucleus;organelle;protein complex;transcription factor complex	Basal transcription factors;Cell cycle;Nucleotide excision repair	33.307	1.28117		1.40813
Ccnk	Cyclin-K	Q3U3M5;O88874	binding;catalytic activity;cyclin-dependent protein kinase activity;enzyme binding;kinase activity;kinase binding;phosphotransferase activity, alcohol group as acceptor;protein binding;protein kinase activity;protein kinase binding;protein serine/threonine kinase activity;RNA polymerase II carboxy-terminal domain kinase activity;transferase activity;transferase activity, transferring phosphorus-c…	biological regulation;biosynthetic process;cell division;cellular component organization;cellular metabolic process;cellular nitrogen compound metabolic process;cellular process;developmental process;embryo development;macromolecule metabolic process;macromolecule modification;metabolic process;mitosis;nitrogen compound metabolic process;nuclear division;nucleobase-containing compound metabolic p…	cell part;intracellular membrane-bounded organelle;intracellular organelle;nucleus;organelle		64.349	0.63371		1.06407
Ccnt1	Cyclin-T1	Q9QWV9	binding;chromatin binding;DNA binding;nucleic acid binding;regulatory region DNA binding;regulatory region nucleic acid binding;RNA binding;snRNA binding;transcription regulatory region DNA binding	biological regulation;biosynthetic process;cell cycle;cell division;cellular metabolic process;cellular nitrogen compound metabolic process;cellular process;macromolecule metabolic process;macromolecule modification;metabolic process;nitrogen compound metabolic process;nucleobase-containing compound metabolic process;phosphorus metabolic process;primary metabolic process;protein metabolic process…	cell part;intracellular membrane-bounded organelle;intracellular organelle;macromolecular complex;nucleoplasm;nucleus;organelle;protein complex;transcription elongation factor complex		80.597	1.5702
Ccs	Copper chaperone for superoxide dismutase	A0A494BB58;A0A494BAJ5;A0A494BBF1;Q9WU84	antioxidant activity;binding;catalytic activity;cation binding;copper ion binding;ion binding;metal ion binding;oxidoreductase activity;oxidoreductase activity, acting on superoxide radicals as acceptor;superoxide dismutase activity;transition metal ion binding;zinc ion binding	biological regulation;cellular metabolic process;cellular process;establishment of localization;ion transport;metabolic process;response to chemical stimulus;response to oxidative stress;response to stimulus;response to stress;transport	cell part;cytoplasm;intracellular membrane-bounded organelle;intracellular organelle;nucleus;organelle	Amyotrophic lateral sclerosis (ALS)	24.23	0.843821	1.82319	0.837008
Cct2	T-complex protein 1 subunit beta	P80314	adenyl nucleotide binding;adenyl ribonucleotide binding;ATP binding;binding;enzyme binding;nucleotide binding;protein binding;purine nucleotide binding;purine ribonucleoside triphosphate binding;purine ribonucleotide binding;ribonucleotide binding;ubiquitin protein ligase binding	cell recognition;cellular component assembly;cellular component organization;cellular macromolecular complex assembly;cellular metabolic process;cellular process;macromolecular complex assembly;macromolecule metabolic process;metabolic process;primary metabolic process;protein complex assembly;protein folding;protein metabolic process	cell body;cell part;cytoplasm;extracellular organelle;macromolecular complex;organelle;protein complex;vesicle		57.477	1.15422	1.5067	1.21871
Cct3	T-complex protein 1 subunit gamma	P80318;E9Q133;Q3U0I3	adenyl nucleotide binding;adenyl ribonucleotide binding;ATP binding;binding;nucleotide binding;purine nucleotide binding;purine ribonucleoside triphosphate binding;purine ribonucleotide binding;ribonucleotide binding	cell recognition;cellular component assembly;cellular component organization;cellular metabolic process;cellular process;macromolecule metabolic process;metabolic process;primary metabolic process;protein folding;protein metabolic process	cell body;cell part;cytoplasm;extracellular organelle;macromolecular complex;membrane;organelle;plasma membrane;protein complex;vesicle		60.629	1.16093	1.46464	1.26032
Cct4	T-complex protein 1 subunit delta	P80315;G5E839	adenyl nucleotide binding;adenyl ribonucleotide binding;ATP binding;binding;nucleotide binding;purine nucleotide binding;purine ribonucleoside triphosphate binding;purine ribonucleotide binding;ribonucleotide binding	cell recognition;cellular metabolic process;cellular process;macromolecule metabolic process;metabolic process;primary metabolic process;protein folding;protein metabolic process	cell body;cell part;centrosome;cytoplasm;cytoplasmic membrane-bounded vesicle;extracellular organelle;intracellular membrane-bounded organelle;intracellular non-membrane-bounded organelle;intracellular organelle;macromolecular complex;microtubule organizing center;nucleoplasm;organelle;protein complex;vesicle		58.066	1.12091	1.2993	1.18822
Cct5	T-complex protein 1 subunit epsilon	P80316	adenyl nucleotide binding;adenyl ribonucleotide binding;ATP binding;beta-tubulin binding;binding;cytoskeletal protein binding;G-protein beta-subunit binding;nucleotide binding;protein binding;purine nucleotide binding;purine ribonucleoside triphosphate binding;purine ribonucleotide binding;ribonucleotide binding;tubulin binding	cell recognition;cellular metabolic process;cellular process;macromolecule metabolic process;metabolic process;multi-organism process;primary metabolic process;protein folding;protein metabolic process;response to biotic stimulus;response to stimulus	cell body;cell part;centrosome;cytoplasm;extracellular organelle;intracellular non-membrane-bounded organelle;intracellular organelle;macromolecular complex;microtubule organizing center;nucleolus;organelle;protein complex;vesicle		59.623	1.11881	1.26405	1.25731
Cct6a	T-complex protein 1 subunit zeta	Q52KG9;P80317	adenyl nucleotide binding;adenyl ribonucleotide binding;ATP binding;binding;nucleotide binding;purine nucleotide binding;purine ribonucleoside triphosphate binding;purine ribonucleotide binding;ribonucleotide binding	cell recognition;cellular metabolic process;cellular process;macromolecule metabolic process;metabolic process;primary metabolic process;protein folding;protein metabolic process	cell body;cell part;cytoplasmic membrane-bounded vesicle;extracellular organelle;intracellular membrane-bounded organelle;intracellular organelle;macromolecular complex;organelle;protein complex;vesicle		58.076	1.24109	1.51	1.2421
Cct7	T-complex protein 1 subunit eta	P80313;A0A0N4SV00	adenyl nucleotide binding;adenyl ribonucleotide binding;ATP binding;binding;identical protein binding;nucleotide binding;protein binding;purine nucleotide binding;purine ribonucleoside triphosphate binding;purine ribonucleotide binding;ribonucleotide binding	cell recognition;cellular metabolic process;cellular process;macromolecule metabolic process;metabolic process;primary metabolic process;protein folding;protein metabolic process	cell body;cell part;extracellular organelle;intracellular membrane-bounded organelle;intracellular organelle;macromolecular complex;mitochondrion;organelle;protein complex;vesicle		59.652	1.20861	1.40331	1.2768
Cct8	T-complex protein 1 subunit theta	P42932;H3BL49	adenyl nucleotide binding;adenyl ribonucleotide binding;ATP binding;binding;nucleotide binding;purine nucleotide binding;purine ribonucleoside triphosphate binding;purine ribonucleotide binding;ribonucleotide binding	cell recognition;cellular component assembly;cellular component organization;cellular metabolic process;cellular process;macromolecule metabolic process;metabolic process;primary metabolic process;protein folding;protein metabolic process	cell body;cell part;centrosome;cytoplasm;cytoskeleton;cytosol;extracellular organelle;intracellular non-membrane-bounded organelle;intracellular organelle;macromolecular complex;microtubule organizing center;organelle;protein complex;vesicle		59.555	1.12203	1.35521	1.20693
Cd14	Monocyte differentiation antigen CD14	P10810	binding;lipopolysaccharide binding;lipoteichoic acid binding	biological regulation;cellular component organization;cellular membrane organization;cellular process;endocytosis;establishment of localization;immune system process;membrane invagination;membrane organization;regulation of transport;response to abiotic stimulus;response to biotic stimulus;response to chemical stimulus;response to heat;response to stimulus;response to stress;transport;vesicle-med…	cell part;cell surface;extracellular organelle;extracellular space;membrane;organelle;plasma membrane;vesicle	Amoebiasis;Hematopoietic cell lineage;ko05152;MAPK signaling pathway;Pathogenic Escherichia coli infection;Phagosome;Regulation of actin cytoskeleton;Toll-like receptor signaling pathway	39.203	-0.844918	0.997036	-1.57457
Cd180	CD180 antigen	Q62192		biological regulation;cell activation;cell proliferation;cellular process;immune system process;response to biotic stimulus;response to chemical stimulus;response to stimulus;response to stress	cell part;membrane;plasma membrane		74.302		1.2082
Cd2ap	CD2-associated protein	Q9JLQ0;A0A3B2W812	binding;protein binding;protein domain specific binding;SH3 domain binding	biological regulation;cell division;cellular component organization;cellular process;mitosis;nuclear division;organelle fission;organelle organization;regulation of organelle organization	cell cortex;cell part;cell projection;cytoplasm;cytosol;extracellular organelle;intracellular non-membrane-bounded organelle;intracellular organelle;macromolecular complex;membrane;nucleolus;organelle;plasma membrane;protein complex;vesicle	Bacterial invasion of epithelial cells	70.449	0.945411	1.24056	1.18684
Cd2bp2	CD2 antigen cytoplasmic tail-binding protein 2	Q9CWK3	binding;ribonucleoprotein binding	biological regulation;cellular metabolic process;cellular nitrogen compound metabolic process;cellular process;macromolecule metabolic process;metabolic process;mRNA metabolic process;mRNA processing;nitrogen compound metabolic process;nucleobase-containing compound metabolic process;primary metabolic process;RNA metabolic process;RNA processing;RNA splicing	cell part;cytoplasm;intracellular membrane-bounded organelle;intracellular organelle;macromolecular complex;nucleoplasm;nucleus;organelle;ribonucleoprotein complex;small nuclear ribonucleoprotein complex		14.443			1.26487
Cd36	Platelet glycoprotein 4	Q08857	binding;cargo receptor activity;high-density lipoprotein particle binding;lipid binding;lipoprotein particle binding;lipoprotein particle receptor activity;lipoteichoic acid binding;lipoteichoic acid receptor activity;low-density lipoprotein particle binding;low-density lipoprotein receptor activity;molecular transducer activity;pattern recognition receptor activity;protein-lipid complex binding;…	biological adhesion;biological regulation;cell adhesion;cell recognition;cellular component organization;cellular membrane organization;cellular process;endocytosis;establishment of localization;immune system process;lipid transport;localization;membrane invagination;membrane organization;multicellular organismal process;multi-organism process;organic acid transport;protein transport;regulation o…	cell part;cell surface;extracellular space;Golgi apparatus;intracellular membrane-bounded organelle;intracellular organelle;membrane;organelle;plasma membrane	Adipocytokine signaling pathway;ECM-receptor interaction;Fat digestion and absorption;Hematopoietic cell lineage;Malaria;Phagosome;PPAR signaling pathway	52.697	0.963094	1.83558	0.869652
Cd3eap	DNA-directed RNA polymerase I subunit RPA34	Q76KJ5		biosynthetic process;cellular metabolic process;cellular nitrogen compound metabolic process;cellular process;macromolecule metabolic process;metabolic process;nitrogen compound metabolic process;nucleobase-containing compound metabolic process;primary metabolic process;RNA metabolic process	cell part;cytoplasm;intracellular membrane-bounded organelle;intracellular non-membrane-bounded organelle;intracellular organelle;macromolecular complex;mitochondrion;nucleolus;nucleus;organelle;protein complex;RNA polymerase complex		43.082	0.95773		1.23516
Cd44	CD44 antigen	Q3U8S1;A2APM5;A2APM3;A2APM4;E9QKM8;Q80X37;A2APM1;A2APM2;P15379	binding;carbohydrate binding;catalytic activity;cytokine binding;cytokine receptor activity;glycosaminoglycan binding;hexosaminidase activity;hyaluronic acid binding;hyalurononglucosaminidase activity;hydrolase activity;hydrolase activity, acting on glycosyl bonds;hydrolase activity, hydrolyzing O-glycosyl compounds;molecular transducer activity;pattern binding;polysaccharide binding;protein bind…	amine metabolic process;anatomical structure development;anatomical structure morphogenesis;biological adhesion;biological regulation;carbohydrate metabolic process;catabolic process;cell adhesion;cellular process;developmental process;macromolecule metabolic process;metabolic process;multicellular organismal process;nitrogen compound metabolic process;polysaccharide metabolic process;primary met…	cell part;cell surface;cytoplasm;extracellular organelle;Golgi apparatus;intracellular membrane-bounded organelle;intracellular organelle;macromolecular complex;membrane;organelle;plasma membrane;protein complex;receptor complex;vesicle	ECM-receptor interaction;Hematopoietic cell lineage;Shigellosis	40.263	0.661779	3.33697	0.749444
Cd48	CD48 antigen	F8WHM0;P18181	antigen binding;binding;receptor activity	biological regulation;cell activation;cellular process;immune system process;response to stimulus;signal transduction	cell part;extracellular organelle;macromolecular complex;membrane;organelle;protein complex;vesicle	Natural killer cell mediated cytotoxicity	27.383	0.320043	1.35343	0.219527
Cd68	Macrosialin	A0A0R4J1C8;P31996		cellular process;response to chemical stimulus;response to stimulus	cell part;membrane;plasma membrane	Lysosome	35.927		1.64975	-0.530174
Cd72	B-cell differentiation antigen CD72	Q3UB58;Q3UNJ0;A2AIN5;Q3UZ35;P21855	binding;carbohydrate binding		cell part	B cell receptor signaling pathway	34.608			0.254671
Cd74	H-2 class II histocompatibility antigen gamma chain	P04441	antigen binding;beta-amyloid binding;binding;cytokine binding;cytokine receptor activity;enzyme binding;macrophage migration inhibitory factor binding;MHC class II protein binding;MHC class II protein binding, via antigen binding groove;MHC class II protein complex binding;MHC protein binding;MHC protein complex binding;molecular transducer activity;nitric-oxide synthase binding;protein binding;p…	biological regulation;biosynthetic process;cell proliferation;cellular component assembly;cellular component organization;cellular ketone metabolic process;cellular lipid metabolic process;cellular metabolic process;cellular process;establishment of localization;immune system process;lipid metabolic process;macromolecular complex assembly;macromolecule metabolic process;macromolecule modification…	cell part;cell surface;endoplasmic reticulum;endosome;extracellular organelle;Golgi apparatus;intracellular membrane-bounded organelle;intracellular organelle;lysosome;macromolecular complex;membrane;organelle;plasma membrane;protein complex;receptor complex;vacuole;vesicle	Antigen processing and presentation;ko05152	31.557	-0.402342	0.606404
Cd82	CD82 antigen	P40237			cell part;extracellular organelle;organelle;vesicle	p53 signaling pathway	29.628
Cd84	SLAM family member 5	A0A0R4J1S4;E9Q9E8;A0A0R4J0K5;Q18PI6	receptor activity	biological adhesion;cell adhesion;cellular process	cell part;extracellular organelle;membrane;organelle;plasma membrane;vesicle		37.345
Cd86	T-lymphocyte activation antigen CD86	P42082		aging;biological regulation;cell activation;cell differentiation;cell proliferation;cellular process;developmental process;immune system process;multi-organism process;response to biotic stimulus;response to chemical stimulus;response to drug;response to stimulus;response to stress;signal transduction	cell part;cell surface;extracellular organelle;intracellular membrane-bounded organelle;intracellular organelle;organelle;vesicle	Allograft rejection;Autoimmune thyroid disease;Cell adhesion molecules (CAMs);Graft-versus-host disease;Intestinal immune network for IgA production;Rheumatoid arthritis;Systemic lupus erythematosus;Toll-like receptor signaling pathway;Type I diabetes mellitus;Viral myocarditis	34.665	0.573431		1.61075
Cd9	CD9 antigen	P40240		anatomical structure development;anatomical structure formation involved in morphogenesis;biological adhesion;biological regulation;cell adhesion;cell development;cell junction organization;cellular component assembly;cellular component movement;cellular component organization;cellular membrane organization;cellular process;developmental process;membrane fusion;membrane organization;response to a…	cell part;extracellular organelle;extracellular space;membrane;organelle;plasma membrane;vesicle	Hematopoietic cell lineage	25.258	0.846846	1.17075	0.0232978
Cdan1	Codanin-1	Z4YL55;Q8CC12		biological regulation;cellular component assembly;cellular component organization;cellular process;chromatin organization;chromosome organization;localization;organelle organization;regulation of DNA metabolic process	cell part;cytoplasm;endomembrane system;intracellular membrane-bounded organelle;intracellular organelle;membrane;nucleus;organelle;plasma membrane		134.97	0.964752		1.20715
Cdc123	Cell division cycle protein 123 homolog	Q8CII2		cell cycle;cell division;cellular process	cell part;cytoplasm		38.816			1.36327
Cdc16	Cell division cycle protein 16 homolog	Q8R349;A0A1B0GR68		cell division;cellular component organization;cellular metabolic process;cellular process;macromolecule metabolic process;macromolecule modification;metabolic process;mitosis;nuclear division;organelle fission;organelle organization;primary metabolic process;protein metabolic process;protein modification by small protein conjugation or removal;protein modification process	cell part;centrosome;cytoplasm;intracellular membrane-bounded organelle;intracellular non-membrane-bounded organelle;intracellular organelle;macromolecular complex;microtubule organizing center;nucleus;organelle;protein complex;ubiquitin ligase complex	Cell cycle;Cell cycle - yeast;Meiosis - yeast;Oocyte meiosis;Progesterone-mediated oocyte maturation;Ubiquitin mediated proteolysis	71.459	1.08169
Cdc23	Cell division cycle protein 23 homolog	Q8BGZ4;A0A0R4J1W7;G3X8W7		biological regulation;cell division;cellular component organization;cellular metabolic process;cellular process;establishment of localization;macromolecule metabolic process;macromolecule modification;metabolic process;mitosis;nuclear division;organelle fission;organelle organization;primary metabolic process;protein metabolic process;protein modification by small protein conjugation or removal;p…	cell part;intracellular;macromolecular complex;protein complex;ubiquitin ligase complex	Cell cycle;Cell cycle - yeast;Meiosis - yeast;Oocyte meiosis;Progesterone-mediated oocyte maturation;Ubiquitin mediated proteolysis	68.561			1.23631
Cdc37	Hsp90 co-chaperone Cdc37;Hsp90 co-chaperone Cdc37, N-terminally processed	Q61081;A0A1L1STC0	binding;chaperone binding;enzyme binding;heat shock protein binding;Hsp90 protein binding;kinase binding;protein binding;unfolded protein binding	biological regulation;cellular metabolic process;cellular process;macromolecule metabolic process;metabolic process;primary metabolic process;protein folding;protein metabolic process;regulation of cell cycle;regulation of protein modification process;regulation of protein stability	cell part;cytoplasm;cytosol;extracellular organelle;organelle;vesicle		44.593	1.11625	1.50225	1.20073
Cdc40	Pre-mRNA-processing factor 17	Q9DC48		cellular metabolic process;cellular nitrogen compound metabolic process;cellular process;macromolecule metabolic process;metabolic process;mRNA metabolic process;mRNA processing;nitrogen compound metabolic process;nucleobase-containing compound metabolic process;primary metabolic process;RNA metabolic process;RNA processing;RNA splicing	cell part;macromolecular complex;ribonucleoprotein complex;spliceosomal complex	Spliceosome	65.46	1.14365		1.21082
Cdc42	Cell division control protein 42 homolog	P60766	binding;catalytic activity;enzyme binding;GBD domain binding;GTP binding;GTPase activity;GTP-dependent protein binding;guanyl nucleotide binding;guanyl ribonucleotide binding;hydrolase activity;hydrolase activity, acting on acid anhydrides;hydrolase activity, acting on acid anhydrides, in phosphorus-containing anhydrides;kinase binding;nucleoside-triphosphatase activity;nucleotide binding;profili…	anatomical structure development;anatomical structure formation involved in morphogenesis;anatomical structure morphogenesis;biological adhesion;biological regulation;cell adhesion;cell communication;cell development;cell junction organization;cell-cell signaling;cellular component assembly;cellular component movement;cellular component organization;cellular localization;cellular membrane organiz…	apical part of cell;cell body;cell part;cell projection;cytoplasm;cytoplasmic membrane-bounded vesicle;cytosol;extracellular organelle;filopodium;intracellular;intracellular membrane-bounded organelle;intracellular non-membrane-bounded organelle;intracellular organelle;macromolecular complex;membrane;microtubule organizing center;midbody;neuron projection;neuronal cell body;organelle;plasma membr…	Adherens junction;Axon guidance;Bacterial invasion of epithelial cells;Chemokine signaling pathway;Endocytosis;Epithelial cell signaling in Helicobacter pylori infection;Fc gamma R-mediated phagocytosis;Focal adhesion;GnRH signaling pathway;Insulin signaling pathway;Leukocyte transendothelial migration;MAPK signaling pathway;MAPK signaling pathway - yeast;Neurotrophin signaling pathway;Pancreatic…	21.258	1.20898	1.64372	1.07633
Cdc42bpb	Serine/threonine-protein kinase MRCK beta	Q7TT50	adenyl nucleotide binding;adenyl ribonucleotide binding;ATP binding;binding;catalytic activity;cation binding;ion binding;kinase activity;magnesium ion binding;metal ion binding;nucleotide binding;phosphotransferase activity, alcohol group as acceptor;protein kinase activity;protein serine/threonine kinase activity;purine nucleotide binding;purine ribonucleoside triphosphate binding;purine ribonu…	biological regulation;cell motility;cellular component movement;cellular component organization;cellular metabolic process;cellular process;cytoskeleton organization;locomotion;macromolecule metabolic process;macromolecule modification;metabolic process;organelle organization;phosphorus metabolic process;primary metabolic process;protein metabolic process;protein modification process;protein phos…	cell leading edge;cell part;cytoplasm;extracellular organelle;membrane;organelle;plasma membrane;vesicle		194.75	1.40491		1.11093
Cdc5l	Cell division cycle 5-like protein	Q6A068;A0A1W2P7S8;A0A1W2P855;A0A1W2P7Z8;A0A1W2P7H4;A0A1W2P6Q8	binding;chromatin binding;DNA binding;nucleic acid binding;protein binding;protein domain specific binding;WD40-repeat domain binding	biological regulation;biosynthetic process;cellular metabolic process;cellular nitrogen compound metabolic process;cellular process;DNA metabolic process;DNA repair;macromolecule metabolic process;metabolic process;mRNA metabolic process;mRNA processing;nitrogen compound metabolic process;nucleobase-containing compound metabolic process;primary metabolic process;response to DNA damage stimulus;re…	cell part;cytoplasm;intracellular membrane-bounded organelle;intracellular non-membrane-bounded organelle;intracellular organelle;macromolecular complex;membrane;nucleolus;nucleoplasm;nucleus;organelle;protein complex;ribonucleoprotein complex;spliceosomal complex	Spliceosome	92.188	1.16771	1.0243	1.28787
Cdc73	Parafibromin	Q8JZM7	basal RNA polymerase II transcription machinery binding;basal transcription machinery binding;binding;enzyme binding;protein binding;RNA polymerase binding;RNA polymerase core enzyme binding;RNA polymerase II core binding	biological regulation;biosynthetic process;cell cycle;cellular component organization;cellular metabolic process;cellular nitrogen compound metabolic process;cellular process;chromatin modification;chromatin organization;chromosome organization;developmental process;histone modification;macromolecule metabolic process;macromolecule modification;metabolic process;mRNA metabolic process;mRNA proces…	cell part;intracellular membrane-bounded organelle;intracellular organelle;macromolecular complex;nucleus;organelle;protein complex;transcription elongation factor complex		60.576	1.14746		1.01343
Cdk1	Cyclin-dependent kinase 1	P11440;D3Z2T9	acetylcholine receptor activator activity;acetylcholine receptor regulator activity;adenyl nucleotide binding;adenyl ribonucleotide binding;ATP binding;binding;catalytic activity;cation binding;cyclin binding;cyclin-dependent protein kinase activity;ErbB-2 class receptor binding;ErbB-3 class receptor binding;heat shock protein binding;histone kinase activity;Hsp70 protein binding;ion binding;kina…	aging;anatomical structure development;anatomical structure formation involved in morphogenesis;anatomical structure morphogenesis;behavior;biological adhesion;biological regulation;catabolic process;cell adhesion;cell communication;cell cycle;cell death;cell development;cell differentiation;cell division;cell motility;cell-cell signaling;cellular component assembly;cellular component morphogenes…	cell body;cell part;cell projection;centrosome;cyclin-dependent protein kinase holoenzyme complex;cytoplasm;cytoplasmic membrane-bounded vesicle;cytoskeleton;cytosol;extracellular organelle;extracellular space;filopodium;Golgi apparatus;intracellular membrane-bounded organelle;intracellular non-membrane-bounded organelle;intracellular organelle;macromolecular complex;membrane;microtubule organizi…	Alzheimer's disease;Axon guidance;Cell cycle;Gap junction;Oocyte meiosis;p53 signaling pathway;Progesterone-mediated oocyte maturation	34.106	1.27354	1.3246	1.10359
Cdk11b	Cyclin-dependent kinase 11B	P24788;A2A9P6	adenyl nucleotide binding;adenyl ribonucleotide binding;ATP binding;binding;catalytic activity;cyclin-dependent protein kinase activity;identical protein binding;kinase activity;non-membrane spanning protein tyrosine kinase activity;nucleotide binding;phosphotransferase activity, alcohol group as acceptor;protein binding;protein kinase activity;protein serine/threonine kinase activity;protein tyr…	anatomical structure development;biological regulation;cell communication;cell cycle;cell differentiation;cell motility;cellular component movement;cellular component organization;cellular metabolic process;cellular process;cytoskeleton organization;developmental process;immune system process;locomotion;macromolecule metabolic process;macromolecule modification;metabolic process;organelle organiz…	cell part;cell projection;cytoplasm;intracellular membrane-bounded organelle;intracellular organelle;nucleoplasm;nucleus;organelle		87.319	1.10612		1.04537
Cdk14	Cyclin-dependent kinase 14	E9PVC7;O35495	adenyl nucleotide binding;adenyl ribonucleotide binding;ATP binding;binding;catalytic activity;cyclin binding;cyclin-dependent protein kinase activity;kinase activity;nucleotide binding;phosphotransferase activity, alcohol group as acceptor;protein binding;protein kinase activity;protein serine/threonine kinase activity;purine nucleotide binding;purine ribonucleoside triphosphate binding;purine r…	biological regulation;cell division;cellular metabolic process;cellular process;macromolecule metabolic process;macromolecule modification;metabolic process;phosphorus metabolic process;primary metabolic process;protein metabolic process;protein modification process;protein phosphorylation;regulation of cell cycle;response to stimulus;signal transduction	cell part;cyclin-dependent protein kinase holoenzyme complex;cytoplasm;cytosol;intracellular membrane-bounded organelle;intracellular organelle;macromolecular complex;membrane;nucleus;organelle;plasma membrane;protein complex		52.995	1.39767		1.2602
Cdk2	Cyclin-dependent kinase 2	P97377	adenyl nucleotide binding;adenyl ribonucleotide binding;ATP binding;binding;catalytic activity;cation binding;cyclin binding;cyclin-dependent protein kinase activity;histone kinase activity;ion binding;kinase activity;metal ion binding;nucleotide binding;phosphotransferase activity, alcohol group as acceptor;protein binding;protein kinase activity;protein serine/threonine kinase activity;purine n…	biological regulation;cell cycle;cell division;cellular component organization;cellular metabolic process;cellular nitrogen compound metabolic process;cellular process;chromatin modification;chromatin organization;chromosome organization;DNA metabolic process;DNA repair;establishment of localization;histone modification;ion transport;macromolecule metabolic process;macromolecule modification;meio…	cell part;chromosome;cyclin-dependent protein kinase holoenzyme complex;cytoplasm;endosome;intracellular membrane-bounded organelle;intracellular non-membrane-bounded organelle;intracellular organelle;macromolecular complex;microtubule organizing center;nucleoplasm;nucleus;organelle;protein complex;transcription factor complex	Cell cycle;Measles;Oocyte meiosis;p53 signaling pathway;Pathways in cancer;Progesterone-mediated oocyte maturation;Prostate cancer;Small cell lung cancer	38.978	1.12897		1.0127
Cdk4	Cyclin-dependent kinase 4	P30285;E9Q9E4;E9PZX7	adenyl nucleotide binding;adenyl ribonucleotide binding;ATP binding;binding;catalytic activity;cyclin binding;cyclin-dependent protein kinase activity;kinase activity;nucleotide binding;phosphotransferase activity, alcohol group as acceptor;protein binding;protein kinase activity;protein serine/threonine kinase activity;purine nucleotide binding;purine ribonucleoside triphosphate binding;purine r…	anatomical structure development;anatomical structure morphogenesis;biological regulation;cell division;cellular component organization;cellular metabolic process;cellular process;developmental process;macromolecule metabolic process;macromolecule modification;metabolic process;phosphorus metabolic process;primary metabolic process;protein metabolic process;protein modification process;protein ph…	cell part;cyclin-dependent protein kinase holoenzyme complex;cytosol;intracellular membrane-bounded organelle;intracellular non-membrane-bounded organelle;intracellular organelle;macromolecular complex;membrane;nucleolus;nucleoplasm;nucleus;organelle;protein complex;transcription factor complex	Bladder cancer;Cell cycle;Chronic myeloid leukemia;Glioma;Measles;Melanoma;Non-small cell lung cancer;p53 signaling pathway;Pancreatic cancer;Pathways in cancer;Small cell lung cancer;T cell receptor signaling pathway;Tight junction	33.75	1.08623		0.978822
Cdk5rap2	CDK5 regulatory subunit-associated protein 2	Q8K389	binding;calmodulin binding;cytoskeletal protein binding;DNA binding;enzyme binding;kinase binding;microtubule binding;nucleic acid binding;protein binding;protein kinase binding;regulatory region DNA binding;regulatory region nucleic acid binding;transcription regulatory region DNA binding;tubulin binding	anatomical structure development;biological regulation;cell differentiation;cellular component organization;cellular process;chromosome segregation;cytoskeleton organization;developmental process;establishment of localization;microtubule organizing center organization;organelle organization;regulation of cell cycle;regulation of organelle organization	cell part;centrosome;cytoplasm;extracellular organelle;Golgi apparatus;intracellular membrane-bounded organelle;intracellular non-membrane-bounded organelle;intracellular organelle;macromolecular complex;microtubule organizing center;organelle;protein complex;vesicle		205.94
Cdk6	Cyclin-dependent kinase 6	Q64261	adenyl nucleotide binding;adenyl ribonucleotide binding;ATP binding;binding;catalytic activity;cyclin binding;cyclin-dependent protein kinase activity;kinase activity;nucleotide binding;phosphotransferase activity, alcohol group as acceptor;protein binding;protein kinase activity;protein serine/threonine kinase activity;purine nucleotide binding;purine ribonucleoside triphosphate binding;purine r…	anatomical structure development;biological regulation;cell activation;cell cycle;cell development;cell differentiation;cell division;cellular metabolic process;cellular process;developmental process;immune system process;macromolecule metabolic process;macromolecule modification;metabolic process;multi-organism process;phosphorus metabolic process;primary metabolic process;protein metabolic proc…	cell part;cell projection;centrosome;cyclin-dependent protein kinase holoenzyme complex;cytoplasm;intracellular membrane-bounded organelle;intracellular non-membrane-bounded organelle;intracellular organelle;macromolecular complex;microtubule organizing center;nucleoplasm;nucleus;organelle;protein complex	Cell cycle;Chronic myeloid leukemia;Glioma;Measles;Melanoma;Non-small cell lung cancer;p53 signaling pathway;Pancreatic cancer;Pathways in cancer;Small cell lung cancer	37.028	1.18478		0.733935
Cdk7	Cyclin-dependent kinase 7	A0A286YDC0;Q03147	adenyl nucleotide binding;adenyl ribonucleotide binding;ATP binding;ATPase activity;ATPase activity, coupled;binding;catalytic activity;cyclin-dependent protein kinase activity;DNA-dependent ATPase activity;hydrolase activity;hydrolase activity, acting on acid anhydrides;hydrolase activity, acting on acid anhydrides, in phosphorus-containing anhydrides;kinase activity;nucleoside-triphosphatase ac…	biological regulation;biosynthetic process;cell cycle;cell division;cellular metabolic process;cellular nitrogen compound metabolic process;cellular process;DNA metabolic process;DNA repair;macromolecule metabolic process;metabolic process;nitrogen compound metabolic process;nucleobase-containing compound metabolic process;primary metabolic process;regulation of cell cycle;response to DNA damage …	cell part;cytoplasm;intracellular membrane-bounded organelle;intracellular organelle;macromolecular complex;mitochondrion;nucleoplasm;nucleus;organelle;protein complex;transcription factor complex	Basal transcription factors;Cell cycle;Nucleotide excision repair	34.573	1.10738		1.19526
Cdk9	Cyclin-dependent kinase 9	Q99J95	adenyl nucleotide binding;adenyl ribonucleotide binding;ATP binding;binding;catalytic activity;chromatin binding;cyclin-dependent protein kinase activity;DNA binding;kinase activity;nucleic acid binding;nucleotide binding;phosphotransferase activity, alcohol group as acceptor;protein kinase activity;protein serine/threonine kinase activity;purine nucleotide binding;purine ribonucleoside triphosph…	biological regulation;biosynthetic process;cellular metabolic process;cellular nitrogen compound metabolic process;cellular process;DNA metabolic process;DNA repair;macromolecule metabolic process;macromolecule modification;metabolic process;nitrogen compound metabolic process;nucleobase-containing compound metabolic process;phosphorus metabolic process;primary metabolic process;protein metabolic…	cell part;cytoplasm;intracellular membrane-bounded organelle;intracellular organelle;macromolecular complex;membrane;nucleoplasm;nucleus;organelle;protein complex;transcription elongation factor complex		42.761	1.15387		1.32492
Cdkn2aip	CDKN2A-interacting protein	Q8BI72;A0A1I7Q4A1	binding;nucleic acid binding;p53 binding;protein binding;RNA binding	biological regulation;cellular process;regulation of protein stability;response to DNA damage stimulus;response to stimulus;response to stress	cell part;cytoplasm;intracellular membrane-bounded organelle;intracellular non-membrane-bounded organelle;intracellular organelle;nucleolus;nucleoplasm;nucleus;organelle		13.512	0.778952		1.08481
Cdv3	Protein CDV3	A0A087WNP6;Q4VAA2;A0A087WRM0			cell part;cytoplasm;intracellular non-membrane-bounded organelle;intracellular organelle;membrane;nucleolus;organelle;plasma membrane		24.196	0.937314	1.94374	1.30297
Cebpb	CCAAT/enhancer-binding protein beta	P28033	binding;chromatin binding;core promoter proximal region DNA binding;core promoter proximal region sequence-specific DNA binding;DNA binding;enzyme binding;histone acetyltransferase binding;histone deacetylase binding;identical protein binding;kinase binding;nucleic acid binding;nucleic acid binding transcription factor activity;protein binding;protein dimerization activity;protein heterodimerizat…	anatomical structure development;biological regulation;biosynthetic process;cell activation;cell death;cell differentiation;cell proliferation;cellular metabolic process;cellular nitrogen compound metabolic process;cellular process;death;developmental process;immune system process;macromolecule metabolic process;metabolic process;multi-organism process;nitrogen compound metabolic process;nucleoba…	cell part;cytoplasm;intracellular membrane-bounded organelle;intracellular organelle;nucleoplasm;nucleus;organelle	ko05152	31.445	1.48418		0.0333056
Celf1	CUGBP Elav-like family member 1	A0A0R4J0T5;P28659	binding;BRE binding;mRNA binding;nucleic acid binding;nucleotide binding;protein binding;RNA binding;translation initiation factor binding	anatomical structure development;biological regulation;cell development;cellular component assembly;cellular component organization;cellular macromolecular complex assembly;cellular process;developmental process;macromolecular complex assembly;ribonucleoprotein complex assembly	cell part;cytoplasm;intracellular membrane-bounded organelle;intracellular organelle;membrane;nucleoplasm;nucleus;organelle		52.178	1.58101		1.22685
Celf2	CUGBP Elav-like family member 2	A0A0R4J2B0;V9GX43;S4R2U7;S4R1S7;E9QA47;Q9Z0H4;S4R2J2;S4R2L5;A3KGT0;S4R2S7	binding;nucleotide binding	cellular component assembly;cellular component organization;cellular macromolecular complex assembly;cellular process;macromolecular complex assembly;ribonucleoprotein complex assembly	cell part;cytoplasm;intracellular membrane-bounded organelle;intracellular organelle;nucleus;organelle		46.607	1.09957		1.32716
Cep170	Centrosomal protein of 170 kDa	H7BX26;Q6A065;A0A0A6YXK7			cell part;centrosome;cytoplasm;intracellular non-membrane-bounded organelle;intracellular organelle;macromolecular complex;membrane;microtubule organizing center;organelle;protein complex		173.94	1.02335		1.14089
Ces1;Ces1a;Ces1b;Ces1c;Ces1d	Liver carboxylesterase 1;Carboxylic ester hydrolase;Carboxylesterase 1C;Carboxylesterase 1D	Q8VCC2;E9PYP1;D3Z5G7;P23953;Q8VCT4	carboxylic ester hydrolase activity;catalytic activity;fatty-acyl-ethyl-ester synthase activity;hydrolase activity;hydrolase activity, acting on ester bonds;lipase activity;sterol esterase activity;triglyceride lipase activity	catabolic process;cell differentiation;cellular component assembly;cellular component organization;cellular ketone metabolic process;cellular lipid metabolic process;cellular metabolic process;cellular process;cofactor metabolic process;developmental process;glycerol ether metabolic process;lipid metabolic process;macromolecular complex assembly;metabolic process;multicellular organismal process;…	cell part;cytosol;endoplasmic reticulum;extracellular space;intracellular membrane-bounded organelle;intracellular organelle;lipid particle;organelle	Drug metabolism - other enzymes;Tropane, piperidine and pyridine alkaloid biosynthesis	62.679
Cetn3	Centrin-3	O35648;A0A286YCB3;A0A286YD15;A0A286YDS3;A0A286YDP0	binding;calcium ion binding;cation binding;cytoskeletal protein binding;G-protein beta/gamma-subunit complex binding;ion binding;metal ion binding;microtubule binding;protein binding;protein complex binding;tubulin binding	cell division;cellular component organization;cellular process;mitosis;nuclear division;organelle fission;organelle organization	cell part;cell projection;centrosome;cilium;intracellular non-membrane-bounded organelle;intracellular organelle;microtubule organizing center;nucleolus;organelle		15.839
Cfap20	Cilia- and flagella-associated protein 20	Q8BTU1		anatomical structure morphogenesis;biological regulation;cellular component morphogenesis;cellular component organization;cellular metabolic process;cellular process;developmental process;macromolecule metabolic process;macromolecule modification;metabolic process;peptidyl-amino acid modification;primary metabolic process;protein metabolic process;protein modification process	cell part;cell projection;cilium;extracellular organelle;intracellular membrane-bounded organelle;intracellular non-membrane-bounded organelle;intracellular organelle;macromolecular complex;nucleus;organelle;protein complex;vesicle		22.748	1.16425		1.19332
Cfdp1	Craniofacial development protein 1	O88271		biological adhesion;biological regulation;cell adhesion;cellular process;developmental process;multicellular organismal development;multicellular organismal process	cell part;intracellular non-membrane-bounded organelle;intracellular organelle;kinetochore;macromolecular complex;organelle;protein complex		32.921	1.25469		1.19965
Cfh	Complement factor H	E9Q8I0;P06909;D6RGQ0;E9Q8H9;A0A0A6YVP8;A0A0A6YWP4	binding;carbohydrate binding;complement binding;complement component C3b binding;glycoprotein binding;glycosaminoglycan binding;heparan sulfate proteoglycan binding;heparin binding;opsonin binding;pattern binding;polysaccharide binding;protein binding;proteoglycan binding	biological regulation;immune system process;macromolecule metabolic process;metabolic process;primary metabolic process;protein metabolic process;response to stimulus;response to stress	extracellular organelle;organelle;vesicle	Complement and coagulation cascades;Staphylococcus aureus infection	125.05	-1.90504	0.281035	-0.44906
Cfl1	Cofilin-1	P18760;F8WGL3;A0A494B9A7		anatomical structure morphogenesis;biological regulation;cell motility;cellular component disassembly;cellular component movement;cellular component organization;cellular metabolic process;cellular process;cytokinesis;cytoskeleton organization;developmental process;establishment of localization;establishment or maintenance of cell polarity;locomotion;macromolecule metabolic process;macromolecule …	cell part;cell projection;cytoplasm;cytoskeleton;cytosol;extracellular organelle;extracellular region;extracellular space;intracellular non-membrane-bounded organelle;intracellular organelle;membrane;organelle;vesicle	Axon guidance;Fc gamma R-mediated phagocytosis;Regulation of actin cytoskeleton	18.559	1.23169	1.9286	1.04227
Cfl2	Cofilin-2	P45591		biological regulation;cellular component disassembly;cellular component organization;cellular homeostasis;cellular process;cytoskeleton organization;homeostatic process;organelle organization;protein depolymerization;regulation of organelle organization	cell part;cytoskeleton;extracellular organelle;extracellular space;intracellular non-membrane-bounded organelle;intracellular organelle;organelle;vesicle	Axon guidance;Fc gamma R-mediated phagocytosis;Regulation of actin cytoskeleton	18.709	0.48918	3.22739
Cfp	Properdin	P11680		biological regulation;immune system process;macromolecule metabolic process;metabolic process;primary metabolic process;protein metabolic process;response to stimulus;response to stress	extracellular matrix;extracellular region		50.327	-1.40814	0.401671	-1.1687
Cggbp1	CGG triplet repeat-binding protein 1	Q8BHG9	binding;DNA binding;double-stranded DNA binding;nucleic acid binding;regulatory region DNA binding;regulatory region nucleic acid binding;RNA polymerase II regulatory region DNA binding;RNA polymerase II regulatory region sequence-specific DNA binding;sequence-specific DNA binding;structure-specific DNA binding;transcription regulatory region DNA binding;transcription regulatory region sequence-s…	biological regulation	cell part;intracellular membrane-bounded organelle;intracellular organelle;nucleoplasm;nucleus;organelle		18.761	0.971235		1.34921
Chaf1a	Chromatin assembly factor 1 subunit A	Q9QWF0	binding;chromo shadow domain binding;identical protein binding;protein binding;protein domain specific binding	biosynthetic process;cell cycle;cellular component assembly;cellular component organization;cellular macromolecular complex assembly;cellular metabolic process;cellular nitrogen compound metabolic process;cellular process;chromatin organization;chromosome organization;DNA metabolic process;DNA repair;DNA replication;macromolecular complex assembly;macromolecule metabolic process;metabolic process…	cell part;intracellular membrane-bounded organelle;intracellular organelle;macromolecular complex;nucleus;organelle;protein complex		101.93	1.38513		1.21279
Chaf1b	Chromatin assembly factor 1 subunit B	Q9D0N7;D3YTP6;D3Z616	binding;histone binding;protein binding	biological regulation;biosynthetic process;cell cycle;cellular component assembly;cellular component organization;cellular macromolecular complex assembly;cellular metabolic process;cellular nitrogen compound metabolic process;cellular process;chromatin organization;chromosome organization;DNA metabolic process;DNA repair;DNA replication;macromolecular complex assembly;macromolecule metabolic pro…	cell part;cytosol;intracellular membrane-bounded organelle;intracellular organelle;macromolecular complex;nucleoplasm;nucleus;organelle;protein complex		63.131	1.30505		1.2229
Champ1	Chromosome alignment-maintaining phosphoprotein 1	Q8K327	binding;cation binding;ion binding;metal ion binding;nucleic acid binding	biological regulation;cellular component organization;cellular localization;cellular process;cytoskeleton organization;localization;organelle organization	cell part;chromosome;cytoplasm;intracellular membrane-bounded organelle;intracellular non-membrane-bounded organelle;intracellular organelle;kinetochore;macromolecular complex;nucleoplasm;nucleus;organelle;protein complex		87.56	1.14156		1.0982
Chchd4	Mitochondrial intermembrane space import and assembly protein 40	Q8VEA4	catalytic activity;disulfide oxidoreductase activity;oxidoreductase activity;oxidoreductase activity, acting on a sulfur group of donors;protein disulfide oxidoreductase activity	biological regulation;cellular metabolic process;cellular nitrogen compound metabolic process;cellular process;DNA metabolic process;DNA repair;establishment of localization;macromolecule metabolic process;metabolic process;nitrogen compound metabolic process;nucleobase-containing compound metabolic process;primary metabolic process;protein folding;protein maturation;protein metabolic process;pro…	cell part;intracellular membrane-bounded organelle;intracellular organelle;mitochondrion;organelle		15.525	1.16591		0.996749
Chd1	Chromodomain-helicase-DNA-binding protein 1	P40201;Q8C7Q2	adenyl nucleotide binding;adenyl ribonucleotide binding;ATP binding;binding;catalytic activity;chromatin binding;DNA binding;helicase activity;histone binding;hydrolase activity;hydrolase activity, acting on acid anhydrides;hydrolase activity, acting on acid anhydrides, in phosphorus-containing anhydrides;methylated histone residue binding;nucleic acid binding;nucleoside-triphosphatase activity;n…	biological regulation;biosynthetic process;cellular component organization;cellular metabolic process;cellular nitrogen compound metabolic process;cellular process;chromatin modification;chromatin organization;chromosome organization;interspecies interaction between organisms;macromolecule metabolic process;metabolic process;multi-organism process;nitrogen compound metabolic process;nucleobase-co…	cell part;cytoplasm;intracellular membrane-bounded organelle;intracellular organelle;nucleus;organelle		196.38	0.890182		1.24605
Chd4	Chromodomain-helicase-DNA-binding protein 4	E9QAS4;E9QAS5;Q6PDQ2	adenyl nucleotide binding;adenyl ribonucleotide binding;ATP binding;ATPase activity;ATPase activity, coupled;ATP-dependent helicase activity;binding;catalytic activity;cation binding;core promoter proximal region DNA binding;core promoter proximal region sequence-specific DNA binding;DNA binding;enhancer binding;enhancer sequence-specific DNA binding;enzyme binding;helicase activity;histone deace…	biological regulation;biosynthetic process;cell differentiation;cellular component assembly;cellular component organization;cellular metabolic process;cellular nitrogen compound metabolic process;cellular process;chromatin modification;chromatin organization;chromosome organization;cytoskeleton organization;developmental process;histone modification;macromolecule metabolic process;macromolecule m…	cell part;centrosome;chromatin remodeling complex;cytoplasm;intracellular membrane-bounded organelle;intracellular non-membrane-bounded organelle;intracellular organelle;macromolecular complex;membrane;microtubule organizing center;nucleoplasm;nucleus;organelle;protein complex;transcriptional repressor complex		216.37	0.826989	0.934638	1.16608
Chd7	Chromodomain-helicase-DNA-binding protein 7	A2AJK6	adenyl nucleotide binding;adenyl ribonucleotide binding;ATP binding;binding;catalytic activity;chromatin binding;core promoter proximal region DNA binding;core promoter proximal region sequence-specific DNA binding;DNA binding;helicase activity;hydrolase activity;hydrolase activity, acting on acid anhydrides;hydrolase activity, acting on acid anhydrides, in phosphorus-containing anhydrides;nuclei…	anatomical structure development;anatomical structure morphogenesis;behavior;biological regulation;biosynthetic process;blood circulation;cell activation;cell differentiation;cellular component organization;cellular metabolic process;cellular nitrogen compound metabolic process;cellular process;chromatin modification;chromatin organization;chromosome organization;circulatory system process;develo…	cell part;intracellular membrane-bounded organelle;intracellular organelle;nucleoplasm;nucleus;organelle		334.06	0.854767
Chd8	Chromodomain-helicase-DNA-binding protein 8	Q09XV5;F7AL76	adenyl nucleotide binding;adenyl ribonucleotide binding;ATP binding;ATPase activity;ATPase activity, coupled;beta-catenin binding;binding;catalytic activity;chromatin binding;DNA binding;DNA helicase activity;DNA-dependent ATPase activity;helicase activity;histone binding;hydrolase activity;hydrolase activity, acting on acid anhydrides;hydrolase activity, acting on acid anhydrides, in phosphorus-…	anatomical structure development;biological regulation;biosynthetic process;cellular component organization;cellular metabolic process;cellular nitrogen compound metabolic process;cellular process;chromatin modification;chromatin organization;chromosome organization;developmental process;DNA geometric change;DNA metabolic process;embryo development;macromolecule metabolic process;metabolic proces…	cell part;histone methyltransferase complex;intracellular membrane-bounded organelle;intracellular organelle;macromolecular complex;nucleoplasm;nucleus;organelle;protein complex	Wnt signaling pathway	290.84	0.879927		1.40897
Chek1	Serine/threonine-protein kinase Chk1	O35280;G3UYC5;G3UX84	adenyl nucleotide binding;adenyl ribonucleotide binding;ATP binding;binding;catalytic activity;histone kinase activity;histone kinase activity (H3-T11 specific);histone threonine kinase activity;kinase activity;nucleotide binding;phosphotransferase activity, alcohol group as acceptor;protein kinase activity;protein serine/threonine kinase activity;purine nucleotide binding;purine ribonucleoside t…	biological regulation;cellular component organization;cellular metabolic process;cellular nitrogen compound metabolic process;cellular process;chromatin modification;chromatin organization;chromosome organization;DNA metabolic process;DNA repair;histone modification;macromolecule metabolic process;macromolecule modification;metabolic process;nitrogen compound metabolic process;nucleobase-containi…	cell part;centrosome;chromosome;cytoplasm;extracellular space;intracellular membrane-bounded organelle;intracellular non-membrane-bounded organelle;intracellular organelle;microtubule organizing center;nuclear chromosome;nucleoplasm;nucleus;organelle	Cell cycle;Cell cycle - yeast;Meiosis - yeast;p53 signaling pathway	50.362	0.943448		1.28168
Cherp	Calcium homeostasis endoplasmic reticulum protein	G5E8I8;A0A1D5RL92;Q8CGZ0	binding;ion channel binding;protein binding	biological regulation;cellular homeostasis;cellular ion homeostasis;cellular metabolic process;cellular nitrogen compound metabolic process;cellular process;establishment of localization;homeostatic process;ion transport;macromolecule metabolic process;metabolic process;nitrogen compound metabolic process;nucleobase-containing compound metabolic process;primary metabolic process;regulation of tra…	cell part;cytoplasm;membrane	Spliceosome	107.67	1.02438		1.2617
Chka	Choline kinase alpha	Q5J2U5;O54804	adenyl nucleotide binding;adenyl ribonucleotide binding;alcohol binding;amine binding;ATP binding;binding;carboxylic ester hydrolase activity;catalytic activity;cation binding;choline binding;choline kinase activity;cholinesterase activity;drug binding;ethanolamine kinase activity;hydrolase activity;hydrolase activity, acting on ester bonds;identical protein binding;ion binding;kinase activity;nu…	alcohol metabolic process;amine metabolic process;biosynthetic process;cellular lipid metabolic process;cellular metabolic process;cellular nitrogen compound metabolic process;cellular process;lipid metabolic process;metabolic process;nitrogen compound metabolic process;primary metabolic process;small molecule metabolic process	cell part;cytoplasm	Glycerophospholipid metabolism	51.984			0.673028
Chkb	Choline/ethanolamine kinase	O55229;A0A2R8VJW3	adenyl nucleotide binding;adenyl ribonucleotide binding;ATP binding;binding;catalytic activity;choline kinase activity;ethanolamine kinase activity;kinase activity;nucleotide binding;phosphotransferase activity, alcohol group as acceptor;purine nucleotide binding;purine ribonucleoside triphosphate binding;purine ribonucleotide binding;ribonucleotide binding;transferase activity;transferase activi…	alcohol metabolic process;amine metabolic process;anatomical structure development;biosynthetic process;cellular lipid metabolic process;cellular metabolic process;cellular nitrogen compound metabolic process;cellular process;developmental process;lipid metabolic process;metabolic process;nitrogen compound metabolic process;phosphorus metabolic process;primary metabolic process;small molecule met…		Glycerophospholipid metabolism	45.126	0.737884	1.3547	0.968028
Chm	Rab proteins geranylgeranyltransferase component A 1	Q3UR39;A2AD03;Q9QXG2	binding;enzyme activator activity;enzyme binding;enzyme regulator activity;GTPase activator activity;GTPase binding;GTPase regulator activity;nucleoside-triphosphatase regulator activity;protein binding;Rab GTPase binding;Ras GTPase binding;small GTPase binding	anatomical structure development;cellular metabolic process;cellular process;developmental process;establishment of localization;macromolecule metabolic process;macromolecule modification;metabolic process;primary metabolic process;protein metabolic process;protein modification process;protein targeting;protein transport;transport	cell part;cytosol;macromolecular complex;protein complex		69.14	1.07517		1.12703
Chmp4b	Charged multivesicular body protein 4b	Q9D8B3	binding;identical protein binding;protein binding;protein dimerization activity;protein homodimerization activity	abscission;biological regulation;cellular component assembly;cellular component organization;cellular metabolic process;cellular process;developmental process;establishment of localization;macromolecular complex assembly;metabolic process;nucleus organization;organelle organization;protein complex assembly;protein targeting;protein transport;regulation of cell cycle;regulation of organelle organi…	cell part;cytoplasm;cytosol;endosome;extracellular organelle;intracellular membrane-bounded organelle;intracellular organelle;macromolecular complex;membrane;midbody;nucleus;organelle;protein complex;vesicle	Endocytosis	24.936	1.25245	1.63379	0.983813
Chmp5	Charged multivesicular body protein 5	Q9D7S9		biological regulation;cellular component organization;cellular process;endosome transport;establishment of localization;nucleus organization;organelle organization;protein transport;regulation of cell cycle;regulation of organelle organization;transport;vacuolar transport;vacuole organization;vesicle-mediated transport	cell part;cytosol;extracellular organelle;intracellular membrane-bounded organelle;intracellular organelle;membrane;nucleus;organelle;vesicle	Endocytosis	24.575	0.906618		0.946861
Chordc1	Cysteine and histidine-rich domain-containing protein 1	Q9D1P4;A0A1L1SU22	binding;cation binding;heat shock protein binding;Hsp90 protein binding;ion binding;metal ion binding;protein binding;transition metal ion binding;zinc ion binding	biological regulation;cellular metabolic process;cellular process;macromolecule metabolic process;metabolic process;primary metabolic process;protein folding;protein metabolic process;regulation of cell cycle;regulation of organelle organization;regulation of protein modification process			37.35	1.1701	1.69118	1.22302
Chrac1	Chromatin accessibility complex protein 1	D3Z0U4;Q9JKP8	binding;catalytic activity;DNA binding;DNA polymerase activity;DNA-directed DNA polymerase activity;nucleic acid binding;nucleotidyltransferase activity;sequence-specific DNA binding;transferase activity;transferase activity, transferring phosphorus-containing groups		cell part;intracellular;intracellular membrane-bounded organelle;intracellular organelle;nucleus;organelle		10.129	0.953079		1.09898
Chst12	Carbohydrate sulfotransferase 12	Q99LL3;D3YUY0	catalytic activity;chondroitin 4-sulfotransferase activity;chondroitin sulfotransferase activity;sulfotransferase activity;transferase activity;transferase activity, transferring sulfur-containing groups	amine metabolic process;biosynthetic process;carbohydrate metabolic process;cellular metabolic process;cellular process;macromolecule metabolic process;metabolic process;nitrogen compound metabolic process;polysaccharide metabolic process;primary metabolic process;sulfur compound metabolic process	cell part;membrane	Glycosaminoglycan biosynthesis - chondroitin sulfate;Sulfur metabolism	49.398	-2.47489	2.52943	-0.862128
Ciao1	Probable cytosolic iron-sulfur protein assembly protein CIAO1	Q99KN2	nucleic acid binding transcription factor activity;sequence-specific DNA binding transcription factor activity	biological regulation;biosynthetic process;cellular metabolic process;cellular process;chromosome segregation;cofactor metabolic process;metabolic process	cell part;macromolecular complex;protein complex		37.632	1.08573		1.20168
Ciapin1	Anamorsin	Q8WTY4;F7BWP1	2 iron, 2 sulfur cluster binding;binding;cation binding;electron carrier activity;ion binding;iron-sulfur cluster binding;metal cluster binding;metal ion binding	anatomical structure development;biological regulation;biosynthetic process;cell death;cellular metabolic process;cellular process;cofactor metabolic process;death;developmental process;metabolic process	cell part;cytoplasm;intracellular membrane-bounded organelle;intracellular non-membrane-bounded organelle;intracellular organelle;mitochondrion;nucleolus;nucleoplasm;organelle		33.429	1.34005		1.15999
Cirh1a	Cirhin	Q8R2N2		biological regulation;biosynthetic process;cellular metabolic process;cellular nitrogen compound metabolic process;cellular process;macromolecule metabolic process;metabolic process;nitrogen compound metabolic process;nucleobase-containing compound metabolic process;primary metabolic process;RNA metabolic process;RNA processing;rRNA processing	cell part;intracellular non-membrane-bounded organelle;intracellular organelle;macromolecular complex;nucleolus;organelle;protein complex	Ribosome biogenesis in eukaryotes	76.908	0.650739		1.02238
Cit	Citron Rho-interacting kinase	F6SBR5;D3Z1U0;E9QL53;D3YU89;P49025;D3Z477;D3Z1K6	adenyl nucleotide binding;adenyl ribonucleotide binding;ATP binding;binding;catalytic activity;cation binding;ion binding;kinase activity;metal ion binding;nucleotide binding;PDZ domain binding;phosphotransferase activity, alcohol group as acceptor;protein binding;protein domain specific binding;protein kinase activity;protein serine/threonine kinase activity;purine nucleotide binding;purine ribo…	anatomical structure development;biological regulation;cell differentiation;cellular component organization;cellular process;chromosome organization;chromosome segregation;cytokinesis;developmental process;Golgi organization;mitosis;multicellular organismal process;nuclear division;organelle fission;organelle organization;regulation of organelle organization;response to stimulus;signal transducti…	cell body;cell part;cell projection;cytoplasm;cytoskeleton;cytosol;intracellular membrane-bounded organelle;intracellular non-membrane-bounded organelle;intracellular organelle;membrane;neuronal cell body;organelle;plasma membrane;vacuole		235.36	0.365439
[truncated: 3,052 more rows]

## Sheet: rep1
Gene name	Protein name	Majority protein ID	GO Mol. Function	GO Biol. Process	GO Cellular Compartment	KEGG name	Mol. weight [kDa]	WT (CuOOH) vs WT (UT)	Ninj1-/- (CuOOH) vs Ninj1-/- (UT)	WT (CuOOH) vs Ninj1-/- (CuOOH)
[truncated: 3,627 more rows]

[truncated: 2 more sheets: rep2, common DAMPs]
