# Supplementary material for: NINJ1 induces plasma membrane rupture and release of damage-associated molecular pattern molecules during ferroptosis
Source: EMBO J. 2024 Feb 23;43(7):3. doi: 10.1038/s44318-024-00055-y (PMC10987646; doi:10.1038/s44318-024-00055-y)
Supplement: Supplementary file 3 — Movie EV1 [file 44318_2024_55_MOESM3_ESM.zip]

Archive with 8 entries (5 files):
- 115042_Movie_EV1/
- 115042_Movie_EV1/115042_Movie_EV1.avi
- __MACOSX/
- __MACOSX/115042_Movie_EV1/
- __MACOSX/115042_Movie_EV1/._115042_Movie_EV1.avi
- 115042_Movie_EV1/Movie EV1.docx
- __MACOSX/115042_Movie_EV1/._Movie EV1.docx
- __MACOSX/._115042_Movie_EV1
