# Supplementary material for: NINJ1 induces plasma membrane rupture and release of damage-associated molecular pattern molecules during ferroptosis
Source: EMBO J. 2024 Feb 23;43(7):3. doi: 10.1038/s44318-024-00055-y (PMC10987646; doi:10.1038/s44318-024-00055-y)
Supplement: Supplementary file 5 — Source Data Fig. 1 [file 44318_2024_55_MOESM5_ESM.zip]

Archive with 20 entries (14 files):
- Figure_1_2024/
- Figure_1_2024/.DS_Store
- __MACOSX/Figure_1_2024/._.DS_Store
- Figure_1_2024/1H/
- Figure_1_2024/1J/
- Figure_1_2024/1D-F/
- Figure_1_2024/1A-C/
- Figure_1_2024/1I/
- Figure_1_2024/1H/.DS_Store
- __MACOSX/Figure_1_2024/1H/._.DS_Store
- Figure_1_2024/1H/Image_data_fig1H_WB_CuOOH_2024.tif
- __MACOSX/Figure_1_2024/1H/._Image_data_fig1H_WB_CuOOH_2024.tif
- Figure_1_2024/1J/Image_data_fig1_J_WB_ML162_2024.tif
- __MACOSX/Figure_1_2024/1J/._Image_data_fig1_J_WB_ML162_2024.tif
- Figure_1_2024/1D-F/Numerical_data_fig1_D-F.xlsx
- __MACOSX/Figure_1_2024/1D-F/._Numerical_data_fig1_D-F.xlsx
- Figure_1_2024/1A-C/Numerical_data_fig1_A-C.xlsx
- __MACOSX/Figure_1_2024/1A-C/._Numerical_data_fig1_A-C.xlsx
- Figure_1_2024/1I/Image_data_fig1_I_WB_RSL3_2024.tif
- __MACOSX/Figure_1_2024/1I/._Image_data_fig1_I_WB_RSL3_2024.tif
