# Supplementary material for: NINJ1 induces plasma membrane rupture and release of damage-associated molecular pattern molecules during ferroptosis
Source: EMBO J. 2024 Feb 23;43(7):3. doi: 10.1038/s44318-024-00055-y (PMC10987646; doi:10.1038/s44318-024-00055-y)
Supplement: Supplementary file 5 — Source Data Fig. 1 [file 44318_2024_55_MOESM5_ESM.zip › Figure_1_2024/1D-F/Numerical_data_fig1_D-F.xlsx]

## Sheet: cell count FACS
	Figure 1
	Values: Celll lysis, numerical data
	Cell type: WT BMDMs			Values
		Treatment	Cell	% FITC-A positive cells		Count-FitC-A	Total count
	1D	UT	WT	2.08		315	15174
		CuOOH	WT	93.8		14310	20000
		CuOOH + Fer-1	WT	0.48		73	20000
	1E	UT	WT	2.58		375	14540
		RSL3	WT	80		12787	20000
		RSL3 + Fer-1	WT	0.82		125	20000
	1F	UT	WT	2.58		375	14540
		ML162	WT	83		12962	20000
		ML162 + Fer-1	WT	1.46		221	20000
	Comments: % FITC-A positive cells used to generate the graph (representative data (1 experiment) from 3 different experiments )
