# Supplementary material for: NINJ1 induces plasma membrane rupture and release of damage-associated molecular pattern molecules during ferroptosis
Source: EMBO J. 2024 Feb 23;43(7):3. doi: 10.1038/s44318-024-00055-y (PMC10987646; doi:10.1038/s44318-024-00055-y)
Supplement: Supplementary file 5 — Source Data Fig. 1 [file 44318_2024_55_MOESM5_ESM.zip › Figure_1_2024/1A-C/Numerical_data_fig1_A-C.xlsx]

## Sheet: LDH release 
	Figure 1
	Values: Celll lysis, numerical data
	Cell type: WT BMDMs
		Treatment	Cell	Values (% LDH release)
	1A	CuOOH	WT	108.357	97.7337	115.581
		CuOOH + Fer-1	WT	5.40541	0	2.58519
	1B	RSL3	WT	46.0106	47.6064	42.8191
		RSL3 + Fer-1	WT	2.12766	2.12766	4.52128
	1C	ML162	WT	71.5891	69.1814	72.5522
		ML162 + Fer-1	WT	11.878	13.8042	13.8042
	Comments: % of LDH release representative data (1 experiment, 3 replicates) > 4 experiments)
