# Supplementary material for: NINJ1 induces plasma membrane rupture and release of damage-associated molecular pattern molecules during ferroptosis
Source: EMBO J. 2024 Feb 23;43(7):3. doi: 10.1038/s44318-024-00055-y (PMC10987646; doi:10.1038/s44318-024-00055-y)
Supplement: Supplementary file 6 — Source Data Fig. 2 [file 44318_2024_55_MOESM6_ESM.zip]

Archive with 15 entries (10 files):
- Figure_2_2024/
- Figure_2_2024/2E-F/
- Figure_2_2024/.DS_Store
- __MACOSX/Figure_2_2024/._.DS_Store
- Figure_2_2024/2G/
- Figure_2_2024/2H/
- Figure_2_2024/2A-C/
- Figure_2_2024/2E-F/Numerical_data_fig2E-F.xlsx
- __MACOSX/Figure_2_2024/2E-F/._Numerical_data_fig2E-F.xlsx
- Figure_2_2024/2G/Numerical_data_fig2G.xlsx
- __MACOSX/Figure_2_2024/2G/._Numerical_data_fig2G.xlsx
- Figure_2_2024/2H/Numerical_data_fig2H.xlsx
- __MACOSX/Figure_2_2024/2H/._Numerical_data_fig2H.xlsx
- Figure_2_2024/2A-C/Numerical_data_fig2A-C.xlsx
- __MACOSX/Figure_2_2024/2A-C/._Numerical_data_fig2A-C.xlsx
