# Supplementary material for: NINJ1 induces plasma membrane rupture and release of damage-associated molecular pattern molecules during ferroptosis
Source: EMBO J. 2024 Feb 23;43(7):3. doi: 10.1038/s44318-024-00055-y (PMC10987646; doi:10.1038/s44318-024-00055-y)
Supplement: Supplementary file 6 — Source Data Fig. 2 [file 44318_2024_55_MOESM6_ESM.zip › Figure_2_2024/2E-F/Numerical_data_fig2E-F.xlsx]

## Sheet: cell lysis 2E
	Figure 2
	Values: Celll lysis, numerical data
	Cell type: WT and Ninj1-/- BMDMs
		Treatment	Cell	values (% LDH release)
	2E	CuOOH	WT	49.3648	49.9093	48.2759	46.9037	43.4633	43.8073	45.572	54.9815	51.6605
		CuOOH	Ninj1-/- Vector	47.6427	31.2655	4.74407	5.49313	7.36579	26.5799	28.8104	19.3309
		CuOOH	Ninj1-/- WT NINJ1	48.1675	45.0262	44.2408	25.8454	28.744	29.4686	43.2017	46.4912	42.5439
		CuOOH	Ninj1-/- K45Q NINJ1	35.3183	21.1499	17.4538	5.88235	8.66873	7.73994	15.5172	13.7931	18.9655
		CuOOH	Ninj1-/- D53A NINJ1	26.7062	29.822	28.0415	9.36508	16.9841		23.8356	23.2877
		Comments: % of LDH release (Data from 3 different experiments (3 replicates))

## Sheet: cell lysis 2F
	Figure 2
	Values: Celll lysis, numerical data
	Cell type: WT and Ninj1-/- BMDMs
		Treatment	Cell	values (% LDH release)
	2F	CuOOH	WT	40.823	38.8635	47.0281
		CuOOH	Ninj1-/-	25.4956	30.7819	26.8172
	Comments: % of LDH release (Data 1 experiment, representative from 3 different experiments)
