# Supplementary material for: NINJ1 induces plasma membrane rupture and release of damage-associated molecular pattern molecules during ferroptosis
Source: EMBO J. 2024 Feb 23;43(7):3. doi: 10.1038/s44318-024-00055-y (PMC10987646; doi:10.1038/s44318-024-00055-y)
Supplement: Supplementary file 6 — Source Data Fig. 2 [file 44318_2024_55_MOESM6_ESM.zip › Figure_2_2024/2G/Numerical_data_fig2G.xlsx]

## Sheet: cell viability2G
	Figure 2
	Values: Celll lysis, numerical data
	Cell type: WT and Ninj1-/- BMDMs
		Treatment	Cell	Time (h)	values (% ATP)
	2G	CuOOH	WT	0	101.519	107.043	104.911	110.329	110.889	109.856	94.8552	94.2153	93.9122
		CuOOH	Ninj1-/-	0	116.336	114.263	110.415	109.808	67.0529	68.4341	94.9061	91.7425	87.1979
		CuOOH	WT	1	89.8734	96.2262	90.2608	74.7306	81.862	82.9513	39.6308	35.0208	36.2871
		CuOOH	Ninj1-/-	1	98.8683	95.5836	90.075	82.6951	80.5927	80.6388	51.4176	52.7465	51.9153
		CuOOH	WT	2	45.6141	49.8507	48.6134	11.1519	10.6493	7.03977	88.668	96.4712	90.6139
		CuOOH	Ninj1-/-	2	56.7617	55.5364	56.6621	18.6455	40.4124	41.9285	112.17	116.002	123.797
		CuOOH	WT	3	19.9126	22.6663	24.8333	10.7105	10.2308	10.9364	17.6372	16.3268	16.049
		CuOOH	Ninj1-/-	3	36.2386	39.9336	35.7706	14.1819	15.1319	15.6249	20.3426	18.7794	21.0198
		CuOOH	WT	4	-1.63925	-1.01385	-1.13313	0.653168	-0.182274	0.0322424	-1.92802	-1.78678	-1.82648
		CuOOH	Ninj1-/-	4	3.8488	2.89236	2.28738	1.35008	1.03923	0.495648	-0.262574	-0.262574	0.0870527
		CuOOH	WT	5	-0.974716	-1.02845	-1.03093	-3.10925	-2.83201	-2.70629	-4.1984	-4.26781	-4.21279
		CuOOH	Ninj1-/-	5	-0.585373	-0.603235	-0.599175	-1.36667	-1.28716	-1.1823	-4.48127	-4.39674	-4.48486
		Comments: % of ATP in the cells ( 3 experiments (3 replicates))
