# Supplementary material for: NINJ1 induces plasma membrane rupture and release of damage-associated molecular pattern molecules during ferroptosis
Source: EMBO J. 2024 Feb 23;43(7):3. doi: 10.1038/s44318-024-00055-y (PMC10987646; doi:10.1038/s44318-024-00055-y)
Supplement: Supplementary file 6 — Source Data Fig. 2 [file 44318_2024_55_MOESM6_ESM.zip › Figure_2_2024/2H/Numerical_data_fig2H.xlsx]

## Sheet: cell lysis 2H
	Figure 2
	Values: Celll lysis, numerical data
	Cell type: WT and Ninj1-/- BMDMs
		Treatment	Cell	Time (h)	values (% LDH release)
	2H	CuOOH	WT	0	2.20418	5.33643	6.03248	-5.69106	-3.25203	-2.03252
		CuOOH	Ninj1-/-	0	1.62162	4.86486	5.67568	-6.66667	-6.11111	0.555556
		CuOOH	WT	1	16.0628	10.628	6.28019	16.1253	18.2135	13.6891	12.5926	7.03704	7.59259
		CuOOH	Ninj1-/-	1	6.83544	20.8861	32.6582	21.4865	20.6757	21.0811	4.91803	9.22131	9.83607
		CuOOH	WT	2	30.9179	25.1208	12.8019	40.823	38.8635	47.0281	24.8148	11.4815	14.2593
		CuOOH	Ninj1-/-	2	5.6962	12.9114	14.8101	25.4956	30.7819	26.8172	10.4508	12.9098	16.5984
		CuOOH	WT	3	53.0193	50.1208	40.7005	71.2413	70.7787	68.4657	50	50.4286	44
		CuOOH	Ninj1-/-	3	10.2532	13.2911	17.8481	9.86602	10.8404	15.6391	14.2857	22.8571
		CuOOH	WT	4	111.715	112.44	115.338	88.9495	111.05	115.143
		CuOOH	Ninj1-/-	4	15.5696	18.6076	24.3038	36.4179	40.8955	44.0299
		CuOOH	WT	5	104.291	107.345	123.709	121.053	134.52	146.13
		CuOOH	Ninj1-/-	5	51.6456	61.8987	61.1392	24.1791	26.2687	36.4179	27.1307	32.6705	47.5852
	Comments: % of LDH release (Data from 2 or 3 experiments (3 replicates))
