# Supplementary material for: NINJ1 induces plasma membrane rupture and release of damage-associated molecular pattern molecules during ferroptosis
Source: EMBO J. 2024 Feb 23;43(7):3. doi: 10.1038/s44318-024-00055-y (PMC10987646; doi:10.1038/s44318-024-00055-y)
Supplement: Supplementary file 6 — Source Data Fig. 2 [file 44318_2024_55_MOESM6_ESM.zip › Figure_2_2024/2A-C/Numerical_data_fig2A-C.xlsx]

## Sheet: cell lysis-AC
	Figure 2
	Values: Celll lysis, numerical data
	Cell type: WT and Ninj1-/- BMDMs
		Treatment	Cell	values (% LDH release)
	2A	CuOOH	WT	95.9655	89.6937	79.6809	121.97	92.9293	123.333	108.357	97.7337	115.581
		CuOOH + Fer-1	WT	10.202	9.59596	18.272	26.3456	22.5212	5.40541	-0.235018	2.58519
		CuOOH	Ninj1-/-	16.4259	15.6458	14.8656	11.4486	8.75388	7.92095	14.2128	12.0262	10.0583
		CuOOH + Fer-1	Ninj1-/-	0.0326637	-0.163319	0.669606	8.09038	6.12245	5.46647	1.19956	0.218103	1.52672
	2B	RSL3	WT	68.6628	82.6163	75.4651	48.0658	34.7195	35.8801	46.0106	47.6064	42.8191
		RSL3 + Fer-1	WT	-1.80233	-0.581395	-1.97674	0.483559	0.193424	-0.676983	2.12766	2.12766	4.52128
		RSL3	Ninj1-/-	38.3676	39.367	39.2004	24.2363	21.4868	26.0692	28.5578	28.8443	30.85
		RSL3 + Fer-1	Ninj1-/-	-1.61022	-0.94392	-0.94392	0.101833	0.407332	-0.509165	4.77555	3.62942	4.20248
	2C	ML162	WT	71.5891	69.1814	72.5522	64.5833	63.75	93.4196	86.9471	85.6526
		ML162 + Fer-1	WT	11.878	13.8042	13.8042	7.91667	5.41667	5	4.74649	5.39374	4.42287
		ML162	Ninj1-/-	18.5118	19.6007	8.71143	13.0568	17.6651	20.8909	26.0771	27.4376	25.3968
		ML162 + Fer-1	Ninj1-/-	4.90018	3.81125	2.72232	0.614439	5.22273	4.7619	6.00907	4.98866	7.36961
	Comments: % of LDH release (Data from 3 different experiments (3 replicates))
