# Supplementary material for: NINJ1 induces plasma membrane rupture and release of damage-associated molecular pattern molecules during ferroptosis
Source: EMBO J. 2024 Feb 23;43(7):3. doi: 10.1038/s44318-024-00055-y (PMC10987646; doi:10.1038/s44318-024-00055-y)
Supplement: Supplementary file 7 — Source Data Fig. 3 [file 44318_2024_55_MOESM7_ESM.zip]

Archive with 21 entries (14 files):
- Figure_3_2024/
- Figure_3_2024/3D/
- Figure_3_2024/.DS_Store
- __MACOSX/Figure_3_2024/._.DS_Store
- Figure_3_2024/3C/
- Figure_3_2024/3B/
- Figure_3_2024/3F/
- Figure_3_2024/3A/
- Figure_3_2024/3E/
- Figure_3_2024/3D/Numerical_data_figure_3D.xlsx
- __MACOSX/Figure_3_2024/3D/._Numerical_data_figure_3D.xlsx
- Figure_3_2024/3C/Image_data_fig3C_WB_MEFs_2024.tif
- __MACOSX/Figure_3_2024/3C/._Image_data_fig3C_WB_MEFs_2024.tif
- Figure_3_2024/3B/Numerical_data_figure_3B.xlsx
- __MACOSX/Figure_3_2024/3B/._Numerical_data_figure_3B.xlsx
- Figure_3_2024/3F/Numerical_data_figure_3F.xlsx
- __MACOSX/Figure_3_2024/3F/._Numerical_data_figure_3F.xlsx
- Figure_3_2024/3A/Image_data_fig3A.WB_3T3_2024.tif
- __MACOSX/Figure_3_2024/3A/._Image_data_fig3A.WB_3T3_2024.tif
- Figure_3_2024/3E/Image_data_fig3E_WB_2024.tif
- __MACOSX/Figure_3_2024/3E/._Image_data_fig3E_WB_2024.tif
