# Supplementary material for: NINJ1 induces plasma membrane rupture and release of damage-associated molecular pattern molecules during ferroptosis
Source: EMBO J. 2024 Feb 23;43(7):3. doi: 10.1038/s44318-024-00055-y (PMC10987646; doi:10.1038/s44318-024-00055-y)
Supplement: Supplementary file 7 — Source Data Fig. 3 [file 44318_2024_55_MOESM7_ESM.zip › Figure_3_2024/3D/Numerical_data_figure_3D.xlsx]

## Sheet: cell lysis mefs
	Figure 3
	Values: Celll lysis, numerical data
	Cell type: WT and Ninj1-/- MEFS
		Treatment	Cell	Time (h)	values (% LDH release)
	3D	CuOOH	WT	5	108.936	112.766	103.83
		CuOOH + Fer-1	WT	5	31.0638	23.4043	27.234
		CuOOH	Ninj1-/-	5	42.7083	35.4167	46.875
		CuOOH + Fer-1	Ninj1-/-	5	15.625	34.375	15.625
		RSL3	WT	8	36.5994	38.3285	32.2767
		RSL3 + Fer-1	WT	8	6.28743	6.28743	8.98204
		RSL3	Ninj1-/-	8	16.6667	15.5556	12.2222
		RSL3 + Fer-1	Ninj1-/-	8	7.77778	5.55556	2.22222
		ML162	WT	8	46.9741	39.1931	23.6311
		ML162 + Fer-1	WT	8	-6.28743	-2.69461	-3.59281
		ML162	Ninj1-/-	8	20	12.2222	25.5556
		ML162 + Fer-1	Ninj1-/-	8	1.11111	-2.22222	-2.22222
	Comments: % of LDH release (Data 1 experiments (3 replicates))
