# Supplementary material for: NINJ1 induces plasma membrane rupture and release of damage-associated molecular pattern molecules during ferroptosis
Source: EMBO J. 2024 Feb 23;43(7):3. doi: 10.1038/s44318-024-00055-y (PMC10987646; doi:10.1038/s44318-024-00055-y)
Supplement: Supplementary file 7 — Source Data Fig. 3 [file 44318_2024_55_MOESM7_ESM.zip › Figure_3_2024/3B/Numerical_data_figure_3B.xlsx]

## Sheet: cell lysis 3t3
	Figure 3
	Values: Celll lysis, numerical data
	Cell type: WT and Ninj1-/- NIH/3T3
		Treatment	Cell	Time (h)	values (% LDH release)
	3B	CuOOH	WT	5	137.614	113.953	100
		CuOOH + Fer-1	WT	5	8.39232	10.2123	3.84226
		CuOOH	Ninj1-/-	5	81.0516	52.4802	64.9802
		CuOOH + Fer-1	Ninj1-/-	5	21.5278	21.2302	18.5516
		RSL3	WT	8	64.5161	70.9677	67.4938
		RSL3 + Fer-1	WT	8	-5.21092	-6.94789	-3.22581
		RSL3	Ninj1-/-	8	36.3946	39.8639	44.1497
		RSL3 + Fer-1	Ninj1-/-	8	-2.58503	-0.952381	-0.952381
		ML162	WT	8	60.4037	62.2671	58.5404
		ML162 + Fer-1	WT	8	-3.88199	-0.388199	-2.01863
		ML162	Ninj1-/-	8	38.0987	39.395	38.5308
		ML162 + Fer-1	Ninj1-/-	8	-2.52071	-1.4404	-3.16889
	Comments: % of LDH release (Data from 1 experiments (3 replicates))
