# Supplementary material for: NINJ1 induces plasma membrane rupture and release of damage-associated molecular pattern molecules during ferroptosis
Source: EMBO J. 2024 Feb 23;43(7):3. doi: 10.1038/s44318-024-00055-y (PMC10987646; doi:10.1038/s44318-024-00055-y)
Supplement: Supplementary file 7 — Source Data Fig. 3 [file 44318_2024_55_MOESM7_ESM.zip › Figure_3_2024/3F/Numerical_data_figure_3F.xlsx]

## Sheet: cell lysis RAW
	Figure 3
	Values: Celll lysis, numerical data
	Cell type: WT and Ninj1-/- RAW 264.7
		Treatment	Cell	Time (h)	values (% LDH release)
	3F	CuOOH	WT	2	51.4069	42.9654	43.6147
		CuOOH + Fer-1	WT	2	2.70563	4.97835	5.30303
		CuOOH	Ninj1-/-	2	34.0761	32.6834	35.4689
		CuOOH + Fer-1	Ninj1-/-	2	8.17084	10.1207	9.5636
		RSL3	WT	3	21.504	17.942	18.7335
		RSL3 + Fer-1	WT	3	-1.45119	-1.05541	-1.05541
		RSL3	Ninj1-/-	3	19.7452	21.0191	22.293
		RSL3 + Fer-1	Ninj1-/-	3	3.18471	-1.91083	0
		ML162	WT	2	46.6316	52	40.3158
		ML162 + Fer-1	WT	2	-1.05263	-1.05263	-5.15789
		ML162	Ninj1-/-	2	41.0412	42.1308	31.2349
		ML162 + Fer-1	Ninj1-/-	2	3.63196	-1.45278	0
	Comments: % of LDH release (Data 1 experiments (3 replicates))
