# Supplementary material for: NINJ1 induces plasma membrane rupture and release of damage-associated molecular pattern molecules during ferroptosis
Source: EMBO J. 2024 Feb 23;43(7):3. doi: 10.1038/s44318-024-00055-y (PMC10987646; doi:10.1038/s44318-024-00055-y)
Supplement: Supplementary file 8 — Source Data Fig. 4 [file 44318_2024_55_MOESM8_ESM.zip]

Archive with 20 entries (16 files):
- Figure_4_2024/
- Figure_4_2024/4B-D/
- Figure_4_2024/.DS_Store
- __MACOSX/Figure_4_2024/._.DS_Store
- Figure_4_2024/4E/
- Figure_4_2024/4A/
- Figure_4_2024/4B-D/~$Numerical_data_Fig_4C_RSL3.xlsx
- __MACOSX/Figure_4_2024/4B-D/._~$Numerical_data_Fig_4C_RSL3.xlsx
- Figure_4_2024/4B-D/Numerical_data_Fig_4B_CuOOH.xlsx
- __MACOSX/Figure_4_2024/4B-D/._Numerical_data_Fig_4B_CuOOH.xlsx
- Figure_4_2024/4B-D/Numerical_data_Fig_4C_RSL3.xlsx
- __MACOSX/Figure_4_2024/4B-D/._Numerical_data_Fig_4C_RSL3.xlsx
- Figure_4_2024/4B-D/Numerical_data_Fig_4D_ML162.xlsx
- __MACOSX/Figure_4_2024/4B-D/._Numerical_data_Fig_4D_ML162.xlsx
- Figure_4_2024/4E/Numerical_data_Fig_4E.xlsx
- __MACOSX/Figure_4_2024/4E/._Numerical_data_Fig_4E.xlsx
- Figure_4_2024/4A/Numerical_data_Fig_4A.xlsx
- __MACOSX/Figure_4_2024/4A/._Numerical_data_Fig_4A.xlsx
- Figure_4_2024/4A/~$Numerical_data_Fig_4A.xlsx
- __MACOSX/Figure_4_2024/4A/._~$Numerical_data_Fig_4A.xlsx
