# Supplementary material for: NINJ1 induces plasma membrane rupture and release of damage-associated molecular pattern molecules during ferroptosis
Source: EMBO J. 2024 Feb 23;43(7):3. doi: 10.1038/s44318-024-00055-y (PMC10987646; doi:10.1038/s44318-024-00055-y)
Supplement: Supplementary file 8 — Source Data Fig. 4 [file 44318_2024_55_MOESM8_ESM.zip › Figure_4_2024/4B-D/Numerical_data_Fig_4B_CuOOH.xlsx]

## Sheet: FACS 4B
	Figure 4
	Values: Celll lysis, numerical data
	Cell type: WT and Ninj1-/- BMDMs				Values
		Treatment	Cell	Time (min)	% FITC-A positive cells
	4B	UT	WT	0	0	0.036	0
		CuOOH	WT	0	0	0.036	0
		CuOOH + Fer-1	WT	0	0	0.036	0
		UT	Ninj1-/-	0	0.015	0	1.93
		CuOOH	Ninj1-/-	0	0.015	0	1.93
		CuOOH + Fer-1	Ninj1-/-	0	0.015	0	1.93
		UT	WT	30	2.4	2.19	2.02
		CuOOH	WT	30	98.7	71	96.3
		CuOOH + Fer-1	WT	30	10.8	0.33	27.2
		UT	Ninj1-/-	30	1.06	3	4.97
		CuOOH	Ninj1-/-	30	97.8	67.8	56.8
		CuOOH + Fer-1	Ninj1-/-	30	5.79	0.23	3.33
		UT	WT	60	2.08	2.19	2.02
		CuOOH	WT	60	93.8	96.7	98.7
		CuOOH + Fer-1	WT	60	0.48	7.46
		UT	Ninj1-/-	60	4.67	3	4.97
		CuOOH	Ninj1-/-	60	91.8	85.1	74.9
		CuOOH + Fer-1	Ninj1-/-	60	0.54	6.45	8.86
		UT	WT	120	10.3	2.01	2.31
		CuOOH	WT	120	96	75	95.3
		CuOOH + Fer-1	WT	120	24.2	19.1	22.9
		UT	Ninj1-/-	120	3.79	6.8	2.08
		CuOOH	Ninj1-/-	120	77.4	93.8	95.5
		CuOOH + Fer-1	Ninj1-/-	120	10.2	66.9	15
	Comments: % FITC-A positive cells used to generate the graph (Data 3 experiments)
