# Supplementary material for: NINJ1 induces plasma membrane rupture and release of damage-associated molecular pattern molecules during ferroptosis
Source: EMBO J. 2024 Feb 23;43(7):3. doi: 10.1038/s44318-024-00055-y (PMC10987646; doi:10.1038/s44318-024-00055-y)
Supplement: Supplementary file 8 — Source Data Fig. 4 [file 44318_2024_55_MOESM8_ESM.zip › Figure_4_2024/4B-D/Numerical_data_Fig_4C_RSL3.xlsx]

## Sheet: FACS 4C
	Figure 4
	Values: Celll lysis, numerical data
	Cell type: WT and Ninj1-/- BMDMs				Values
		Treatment	Cell	Time (min)	% FITC-A positive cells
	4C	UT	WT	0	0.012	0
		RSL3	WT	0	0.012	0
		RSL3 + Fer-1	WT	0	0.012	0
		UT	Ninj1-/-	0	0.49	0	0.19
		RSL3	Ninj1-/-	0	0.49	0	0.19
		RSL3 + Fer-1	Ninj1-/-	0	0.49	0	0.19
		UT	WT	30	2.29	2.01
		RSL3	WT	30	51.1	53	66
		RSL3 + Fer-1	WT	30	0.043	0.35	0.77
		UT	Ninj1-/-	30	0.19	0.69
		RSL3	Ninj1-/-	30	50.4	51.7	34.2
		RSL3 + Fer-1	Ninj1-/-	30	0.022	0.03	0.38
		UT	WT	60	2.13	2.09	2.07
		RSL3	WT	60	76.8	80.2	92.1
		RSL3 + Fer-1	WT	60	0.082	1.06	38
		UT	Ninj1-/-	60	26.7	0.21	5.07
		RSL3	Ninj1-/-	60	62.8	81	96.8
		RSL3 + Fer-1	Ninj1-/-	60	6.4	0.18	1.9
		UT	WT	120	2.12	2.16	2.32
		RSL3	WT	120	66	77.3	87.3
		RSL3 + Fer-1	WT	120	0.019	1.27	8.5
		UT	Ninj1-/-	120	0.2	1.01	12.1
		RSL3	Ninj1-/-	120	49	73.6	71
		RSL3 + Fer-1	Ninj1-/-	120	0.014	0.52	3.24
		Comments: % FITC-A positive cells used to generate the graph (Data 2/3 experiments)
