# Supplementary material for: NINJ1 induces plasma membrane rupture and release of damage-associated molecular pattern molecules during ferroptosis
Source: EMBO J. 2024 Feb 23;43(7):3. doi: 10.1038/s44318-024-00055-y (PMC10987646; doi:10.1038/s44318-024-00055-y)
Supplement: Supplementary file 8 — Source Data Fig. 4 [file 44318_2024_55_MOESM8_ESM.zip › Figure_4_2024/4B-D/Numerical_data_Fig_4D_ML162.xlsx]

## Sheet: FACS 4D
	Figure 4
	Values: Celll lysis, numerical data
	Cell type: WT and Ninj1-/- BMDMs				Values
		Treatment	Cell	Time (min)	% FITC-A positive cells
	4D	UT	WT	0	0.012	0
		ML162	WT	0	0.012	0
		ML162 + Fer-1	WT	0	0.012	0
		UT	Ninj1-/-	0	0.49	0	0.19
		ML162	Ninj1-/-	0	0.49	0	0.19
		ML162 + Fer-1	Ninj1-/-	0	0.49	0	0.19
		UT	WT	30	2.29	2.01
		ML162	WT	30	82	57.8	59.7
		ML162 + Fer-1	WT	30	1.25	0.05	1.11
		UT	Ninj1-/-	30	0.19	0.69
		ML162	Ninj1-/-	30	54.5	28
		ML162 + Fer-1	Ninj1-/-	30	0.06	0.17
		UT	WT	60	2.13	2.09	2.07
		ML162	WT	60	82.1	80.09	93.9
		ML162 + Fer-1	WT	60	0.14	1.82	1.83
		UT	Ninj1-/-	60	0.21	3.14	5.07
		ML162	Ninj1-/-	60	71.1	69.6	98
		ML162 + Fer-1	Ninj1-/-	60	0.46	0.04	0.54
		UT	WT	120	34.4	2.12	2.16
		ML162	WT	120	73.4	36.6	77.3
		ML162 + Fer-1	WT	120	0.12	0.12	1.27
		UT	Ninj1-/-	120	6.64	0.2	1.01
		ML162	Ninj1-/-	120	97	43.5	73.6
		ML162 + Fer-1	Ninj1-/-	120	1.64	0.021	0.52
		Comments: % FITC-A positive cells used to generate the graph (Data 2/3 experiments)

## Sheet: -
		Comments: Fluo-8 absorbance values overtime (Representative data 2 experiments)
