# Supplementary material for: NINJ1 induces plasma membrane rupture and release of damage-associated molecular pattern molecules during ferroptosis
Source: EMBO J. 2024 Feb 23;43(7):3. doi: 10.1038/s44318-024-00055-y (PMC10987646; doi:10.1038/s44318-024-00055-y)
Supplement: Supplementary file 8 — Source Data Fig. 4 [file 44318_2024_55_MOESM8_ESM.zip › Figure_4_2024/4E/Numerical_data_Fig_4E.xlsx]

## Sheet: Ca 
	Figure 4
	Values: Celll lysis, numerical data
	Cell type: WT BMDMs		Values
			Fluo-8 signal overtime
	4E	Time (min)	WT CuOOH		WT CuOOH + Fer-1		Ninj1-/- CuOOH		Ninj1-/- CuOOH + Fer-1
		1.9	291	122	150	286	47	244	-272	-424
		7.9	212	43	7	223	-85	124	-356	-459
		13.9	119	-29	-247	43	-290	32	-629	-570
		19.9	25	-209	-346	-1	-341	-10	-670	-680
		25.9	43	-211	-335	14	-425	-13	-673	-713
		31.9	180	-12	-188	92	-259	-30	-516	-631
		37.9	253	0	-222	226	-382	155	-521	-627
		43.9	613	184	-160	476	-229	286	-377	-485
		49.9	1067	284	32	439	-341	470	-433	-403
		55.9	1560	567	-63	650	127	757	-218	-373
		61.9	1993	970	33	586	442	1146	-58	-22
		67.9	2600	1327	102	578	993	1762	65	-208
		73.9	3310	1823	74	794	1751	2417	177	-96
		79.9	3680	2291	487	729	2449	3044	271	115
		85.9	3758	2943	237	774	3062	3956	351	220
		91.9	3713	3164	247	909	3713	4647	501	236
		97.9	3764	3246	380	878	4388	5535	459	375
		103.9	3473	3152	447	942	4994	6281	546	535
		109.9	3175	2901	516	1039	5762	6994	632	569
		115.9	2667	2602	633	1089	6249	7425	809	762
		121.9	2254	2303	787	1163	6348	7659	958	853
		127.9	1963	1748	951	1487	6542	7617	958	866
		133.9	1590	1388	1075	1463	6517	7707	934	989
		139.9	1248	1184	1133	1569	6573	7627	1091	1033
		145.9	1177	1074	1192	1713	6639	7281	1350	1084
		151.9	1086	836	1208	1809	6271	7050	1246	1093
		157.9	968	804	1301	1921	6124	6852	1443	1110
		163.9	954	814	1527	2120	5753	6402	1298	1275
		169.9	952	722	1392	2204	5413	6365	1288	1292
		175.9	931	572	1499	2296	5311	6121	1467	1448
		181.9	793	778	1617	2433	5052	5962	1501	1470
		187.9	940	616	1490	2727	4899	5646	1720	1388
		193.9	882	689	1426	2561	4729	5525	1729	1388
		199.9	998	819	1415	2606	4649	5357	1760	1486
		205.9	930	705	1501	2581	4504	5347	1839	1649
		211.9	976	851	1414	2463	4252	4996	2000	1712
		217.9	1024	747	1401	2426	4411	5063	2027	1782
		223.9	970	799	1335	2282	4262	4960	2158	1683
		229.9	903	893	1319	2285	4196	4682	2209	1913
		235.9	966	823	1364	2206	3992	4841	2313	2028
		241.9	926	814	1126	2095	4058	4571	2484	2163
		Comments: Fluo-8 absorbance values overtime (Representative data 2 experiments)
