# Supplementary material for: NINJ1 induces plasma membrane rupture and release of damage-associated molecular pattern molecules during ferroptosis
Source: EMBO J. 2024 Feb 23;43(7):3. doi: 10.1038/s44318-024-00055-y (PMC10987646; doi:10.1038/s44318-024-00055-y)
Supplement: Supplementary file 8 — Source Data Fig. 4 [file 44318_2024_55_MOESM8_ESM.zip › Figure_4_2024/4A/Numerical_data_Fig_4A.xlsx]

## Sheet: FACS 4A 
	Figure 4
	Values: Celll lysis, numerical data
	Cell type: WT BMDMs				Values
		Treatment	Cell	Time (min)	% FITC-A positive cells		Count-FITC-A	Total count
	4A	UT	WT	30	2.19		155	10000
		CuOOH	WT	30	96.7		6421	10000
		CuOOH + Fer-1	WT	30	7.46		622	10000
		UT	Ninj1-/-	30	3		226	10000
		CuOOH	Ninj1-/-	30	85.1		6698	10000
		CuOOH + Fer-1	Ninj1-/-	30	6.45		542	10000
		UT	WT	60	2.19		155	10000
		CuOOH	WT	60	71		5444	10000
		CuOOH + Fer-1	WT	60	0.33		27	10000
		UT	Ninj1-/-	60	3		226	10000
		CuOOH	Ninj1-/-	60	67.8		5520	10000
		CuOOH + Fer-1	Ninj1-/-	60	0.23		19	10000
		UT	WT	120	10.3		551	10000
		CuOOH	WT	120	96		5490	10000
		CuOOH + Fer-1	WT	120	24.2		1713	10000
		UT	Ninj1-/-	120	3.78		246	10000
		CuOOH	Ninj1-/-	120	77.4		4178	10000
		CuOOH + Fer-1	Ninj1-/-	120	10.2		714	10000
	Comments: % FITC-A positive cells used to generate the graph (representative data (1 experiment) from 3 different experiments)
