# Supplementary material for: NINJ1 induces plasma membrane rupture and release of damage-associated molecular pattern molecules during ferroptosis
Source: EMBO J. 2024 Feb 23;43(7):3. doi: 10.1038/s44318-024-00055-y (PMC10987646; doi:10.1038/s44318-024-00055-y)
Supplement: Supplementary file 9 — Source Data Fig. 5 [file 44318_2024_55_MOESM9_ESM.zip]

Archive with 12 entries (8 files):
- Figure_5_2024/
- Figure_5_2024/I,J/
- Figure_5_2024/.DS_Store
- __MACOSX/Figure_5_2024/._.DS_Store
- Figure_5_2024/E-G/
- Figure_5_2024/A-D/
- Figure_5_2024/I,J/Numerical_Data_Fig5I_J.xlsx
- __MACOSX/Figure_5_2024/I,J/._Numerical_Data_Fig5I_J.xlsx
- Figure_5_2024/E-G/Numerical_data_Fig5E-G.xlsx
- __MACOSX/Figure_5_2024/E-G/._Numerical_data_Fig5E-G.xlsx
- Figure_5_2024/A-D/Numerical_data_Fig5A-D_.xlsx
- __MACOSX/Figure_5_2024/A-D/._Numerical_data_Fig5A-D_.xlsx
