# Supplementary material for: NINJ1 induces plasma membrane rupture and release of damage-associated molecular pattern molecules during ferroptosis
Source: EMBO J. 2024 Feb 23;43(7):3. doi: 10.1038/s44318-024-00055-y (PMC10987646; doi:10.1038/s44318-024-00055-y)
Supplement: Supplementary file 9 — Source Data Fig. 5 [file 44318_2024_55_MOESM9_ESM.zip › Figure_5_2024/I,J/Numerical_Data_Fig5I_J.xlsx]

## Sheet: Fig 5I
Time (min)	NINJ1-GFP distribution inhomogeneity (Ft - Fi)								DRAQ7 (DF/Fi)
-36	0	0		0.03	0	0	0	-0.34	0	0		0.08	0.06	0.03	0.2	0.15
-33	0	0		-3.14	0.34	-0.76	0.4	-2.33	0.06	0.05		0.07	0.1	0.05	0.24	0.14
-30	2.35	-2.37		0	0.05	0	0.27	2.93	0.12	0.1		0.06	0.14	0.07	0.27	0.13
-27	1.46	0.94	0	-1.82	1.85	3.2	1.56	3.75	0.17	0.16	0	0.06	0.19	0.11	0.3	0.13
-24	-1.33	-1.58	0.58	0.27	0.97	-1.5	-0.21	-2.61	0.21	0.21	0.07	0.05	0.24	0.13	0.33	0.11
-21	-0.11	0.45	1.7	1.75	2.49	2.98	5.83	-1.61	0.26	0.25	0.08	0	0.25	0.16	0.35	0.1
-18	-1.43	1.67	6.74	7.65	4	-3.54	10.45	3.91	0.3	0.3	0.08	0.01	0.29	0.18	0.38	0.09
-15	1.11	-1.32	11.84	10.75	18.35	-2.82	4.13	4.27	0.31	0.28	0.06	0	0.29	0.2	0.39	0.11
-12	3.15	1.1	19.57	18.04	17.52	-1.57	12.6	9.23	0.26	0.19	0.07	0.06	0.29	0.2	0.42	0.1
-9	3.58	0.32	23.94	18.24	20.86	8.77	10.79	8.02	0.32	0.26	0.05	0.08	0.3	0.2	0.45	0.12
-6	7.09	7.56	24.96	18.57	22.64	19.45	11.71	28.07	0.29	0.26	0.04	0.18	0.32	0.2	0.45	0.12
-3	7.94	5.14	24.5	18.68	23.35	20	13	29.08	0.48	0.95	0.05	0.92	0.31	0.79	0.48	0.51
0	11.56	12.12	23.42	18.68	23.38	22.17	10.22	29.52	10.18	11.47	9.94	3.2	0.34	11.17	3.3	8.29
3	12.3	12.76	23.77	18.75	20.83	22.02	20.16	29.57	15	16.3	20.1	5.23	3.06	17.82	16.22	13.5
6	12.75	12.14	23.8	18.27	17.41	22.11	23.34	29.63	14.93	17.03	21.67	7.52	14.86	20.86	17.09	13.65
9	12.82	11.71	23.51	18.87	16.11	21.08	24.43	29.69	15.02	17.49	21.99	9.08	14.67	21.93	16.95	13.19
12	13.07	12.37	22.49	18.89	22.28	21.67	24.95	29.62	14.99	17.76	21.61	10.03	14.48	22.35	16.98	13.08
15	12.94	8.64	23.32	18.82	22.96	22.55	25.36	29.57	14.92	17.68	21.83	10.89	14.13	22.36	16.78	13.16
18	14.45	12.74	23.49	18.69	29.8	22.24	25.48	29.77	15.09	17.9	21.72	11.37	14.12	22.72	16.91	13.12
21	12.74	13	23.36	18.91	26.6	22.03	25.09	29.62	15.28	18.21	21.89	11.57	14.23	22.33	16.87	12.95
24	13.14	12.9	23.53	20.26	30.06	24.53	25.07	29.66	15	17.6	22.02	11.84	14.33	22.14	16.95	13.21
27	12.93	12.84	23.88	18.9	30.02	21.79	25.35	29.66	15.05	17.47	21.83	12.08	14.31	22.28	16.97	12.81
30	12.81	12.94	23.48	18.62	30.17	22.43	25.39	29.66	15.01	17.44	22.09	12.23	14.41	22.56	16.95	12.84
33	12.71	12.65	23.5	18.93	30.38	21.83	25.53	29.6	15.05	17.58	21.29	12.38	14.53	22.72	16.91	12.86
36	12.9	12.95	23.9	18.96	30.16	21.68	25.48	29.32	15.16	17.56	21.22	12.45	14.66	22.85	17.01	13.07
39	13.09	12.89	23.91	18.78	30.5	21.28	24.88	31.01	15.14	17.64	21.23	12.64	14.49	22.87	17.02	13.02
42	13.07	13.08	23.9	18.64	30.28	21.77	25.44	29.71	15.01	17.53	21.38	12.79	14.57	22.76	17.14	12.68
45	13.23	13.12	23.77	18.95	30.33	22.17	25.45	29.75	14.94	17.48	21.48	12.79	14.61	22.83	16.98	12.79
48	13.06	13.06	23.79	18.9	30.35	21.93	25.43	29.77	14.92	17.44	21.5	12.83	14.7	22.91	17.21	12.85
51	12.93	13.05	23.62	20.55	30.41	21.59	25.47	29.72	14.89	17.42	21.38	12.91	14.73	22.91	17.17	12.57
54	13.13	13.13	23.61	18.81	30.28	21.75	25.52	29.68	14.93	17.46	21.43	12.94	14.77	22.9	17.23	12.76
57	13.21	13.27	23.52	18.9	30.42	21.65	25.49	31.03	14.92	17.51	21.41	12.97	14.79	22.91	17.17	12.84
60	12.94	13.23	23.74	18.84	30.31	21.21	25.31	29.61	14.86	17.4	21.41	13.07	14.88	22.83	17.15	12.7
63	13.08	13.15	23.39	19.03	30.66	22.12	25.55	29.59	14.92	17.48	21.31	12.97	14.83	22.82	17.13	12.85
66	13.04	13.19	23.24	18.8	30.23	22.36	25.56	29.47	14.84	17.34	21.27	12.93	14.94	22.57	17.06	12.78
69	13.01	13.19	23.33	18.65	30.39	21.59	25.14	31.35	14.8	17.31	21.29	13.09	14.69	22.64	17.13	12.97
72	13.09	13.17	23.66	18.83	30.27	22.35	24.93	29.61	14.75	17.14	21.44	13.03	14.71	22.52	17.09	13.2
75	13.14	13.12	23.83	18.94	30.2	22.11	25.47	29.58	14.77	17.02	21.35	13.67	14.76	22.42	17.08	13.38
78	14.14	13.18	23.29	18.83	30.42	22.48	25.52	29.7	14.73	17.08	21.31	13.65	14.77	22.48	17.2	13.18
81	13.06	13.13	23.69	20.4	30.36	22.08	25.52	29.67	14.7	17.07	21.28	13.66	14.77	22.28	17.16	13.3
84	13.1	13.06	23.78	18.87	30.25	21.68	26.18	29.38	14.68	16.94	21.22	13.53	14.82	22.24	17.12	13.63
87	13.24	13.2	23.97	18.98	30.42	22.25	25.5	29.74	14.62	16.88	21.14	13.46	14.8	22.15	17.13	13.81
90	13.07	13.22	23.79	18.86	27.38	21.66	25.59	29.57	14.61	16.83	21.22	13.5	14.87	22.71	17.12	13.69
93	12.96	13.25	23.62	19.04	30.35	21.36	25.43	29.48	14.53	16.76	21.09	13.56	14.6	22.5	17.11	13.69
96	12.94	13.1	23.84	18.72	30.43	21.55	25.59	29.34	14.5	16.67	21.12	13.58	14.67	22.36	17.04	13.84
99	13.07	13.19	23.63	18.89	30.34	21.62	25.52	29.68	14.44	16.54	20.98	13.63	14.68	22.28	16.96	14.01
102	13.05	13.29	23.78	20.32	30.41	21.98	25.55	29.51	14.34	16.46	20.91	13.49	14.69	22.19	16.97	13.78
105	14.36	13.17	23.75	18.9	30.4	22.21	25.43	29.42	14.36	16.31	20.85	13.56	14.65	22.13	17.04	13.92
108	13.09	12.96	23.61	18.54	30.43	21.65	25.68	29.62	14.49	16.64	20.74	13.49	14.66	21.89	16.9	14.03
111	13.03	13.28	23.78	18.78	30.2	22.57	25.6	29.63	14.45	16.55	20.67	13.98	14.66	22.02	16.98	14.06
114	13.02	13.18	23.66	18.52	30.13	22.03	25.52	29.29	14.43	16.46	20.61	13.98	14.73	21.91	16.92	13.98
117	12.99	13.03	23.48	18.76	30.53	21.96	25.55	29.42	14.38	16.45	21.15	13.96	14.55	21.75	16.9	13.97
120	13.07	13.01	23.59	18.96	30.46	22.39	25.62	29.4	14.29	16.3	21.16	13.32	14.49	21.73	16.87	14.1
123	13.14	13.18	23.49	18.8	30.36	22.08	25.53	29.51	14.33	16.18	21.14	13.1	14.53	21.65	16.94	14.12
126	12.96	13.26	23.69	19.07	30.47	22.18	25.49	29.35	14.24	16.08	21.22	13.69	14.45	22.27	17	13.92
129	13.16	13.12	23.25	18.92	30.44	22.51	25.51	29.35	14.26	16.03	21.18	13.5	14.49	22.1	16.89	14.1
132	13.15	13.17	23.7	19.01	30.39	22.17	25.48		14.2	15.98	21.08	13.42	14.46	22.1	16.96
135	13.08	13.18	23.68	18.97	30.49	22.4	25.52		14.09	15.8	20.99	13.97	14.43	21.89	17.02
138	13.1	13.18	23.86	18.92	30.5	22.18	25.41		14.2	16.19	20.97	13.77	14.45	21.75	16.98
141	13.04	13.27	23.7	18.91	30.3	22.28	25.53		14.23	16.2	20.98	13.59	14.45	21.31	16.94
144	13.03	13.21	23.91	18.65	30.24	21.86	25.52		14.26	16.29	20.82	14.07	14.46	22.05	16.8
147	12.97	13.36	23.96	18.79	30.47	22.3	26.38		14.27	16.36	21.17	14	14.45	21.71	16.96
150	13.05	13.23	23.7	18.92	30.41	22.32	25.52		14.25	16.28	21.11	13.85	14.44	21.61	16.89
153	12.96	13.48	23.69	18.99	30.52	21.86	25.51		14.17	16.17	21.22	13.78	14.18	21.32	16.85
156	13.01	13.24	23.86	18.87	30.43	22.38	25.45		14.07	16.03	21.41	14.24	14.21	22.03	16.82
159	13.08	13.36	23.25	18.98	30.41	21.95	25.45		14.19	16.29	21.2	14.26	14.25	21.79	16.92
162	12.87	12.87	23.87	18.96	30.29	21.94	25.52		14.2	16.19	21.09	14.15	14.27	21.58	16.79
165	13.01	13.09	23.67	18.81	30.3	21.74	25.48		14.15	16.07	20.93	14.01	14.22	21.35	16.87
168	12.94	13.26	24.12	18.92	30.46	22.36	25.55		14.07	15.94	21.53	13.97	14.26	21.19	16.75
171	13.11	13.1	23.52	18.92	30.47	22.08	26.54		14.06	15.91	21.36	13.94	13.93	20.98	16.84
174	13.03	13.26	24.09	20.11	30.5	22.62	25.4		14.01	15.81	21.27	13.76	14	21.05	16.8
177	14.62	13.36	23.96	19.01	30.45	22.27	25.51		14.23	16.26	21.08	13.69	13.96	21.7	16.75
180	13.14	13.41	23.97	18.94	30.63	22.15	25.57		14.25	16.26	21.01	13.66	13.95	21.66	16.68
183	13.11	13.39	23.41	18.94	30.36	22.6			14.24	16.19	21.38	13.79	13.95	21.48
186	13.04	13.19	23.45	18.84	30.57	22.54			14.23	16.13	21.35	13.72	14.02	21.47
189	12.99	13.48	24.19	18.9	30.44	22.27			14.12	16.09	21.4	14.12	13.97	21.21
192	13.22	13.11	23.81	18.85	30.39	22.47			14.16	16.01	21.28	14.03	13.98	21.02
195	13.21	13.24	23.69	18.8	30.34	22.49			14.08	16.01	21.3	13.95	13.93	20.99
198	13.12	13.37	23.92	18.85	30.61	22.27			14.03	15.85	21.08	14.01	13.98	20.96
201	13.09	13.46	23.96	18.65	30.39	22.55			14.03	15.92	21.08	13.95	13.95	20.89
204	13.14	13.21	23.61	18.73	30.46	22.28			14.02	15.76	20.96	14.19	13.64	20.87
207	13.12	14.29	24.51	18.88	30.47	22.15			14.03	15.76	20.81	14.32	13.68	21.35
210	12.84	13.24	23.73	18.75	30.5	22.34			13.96	15.68	20.9	13.98	13.72	21.22
213	13.15	13.38	22.95	18.92	30.55	22.27			13.95	15.55	20.8	13.87	13.69	21.3
216	13.08	13.29	23.86	18.99	30.44	22.4			13.91	15.6	20.79	13.79	13.7	21.19
219	13.13	13.22	23.75	18.83	30.33	22.69			13.94	15.6	21.31	13.81	13.77	21.12
222	13.13	13.36	23.73	18.9	27.35	22.63			13.88	15.61	21.18	13.63	13.75	21.18
225	13.05	13.39	24.15	18.9	30.57	22.16			14.05	15.77	21.14	13.56	13.68	21.42
228	13.04	13.34	23.78	18.94	30.4	24.46			13.97	15.69	21.04	13.5	13.5	20.87
231	13	13.32	23.74	18.89	30.41	22.27			13.86	15.43	21.02	14.07	13.49	20.69
234	13.08	13.34	24.05	18.86	30.46	22.57			13.98	15.67	21.38	13.91	13.49	20.6
237	13.11	13.41	23.75	18.78	30.68	22.19			13.9	15.68	21.04	13.91	13.52	20.48
240	13.01	13.12	23.63	18.76	30.37	22.2			13.95	15.56	20.63	13.76	13.51	21.02

## Sheet: Fig 5J
Time (min)	HA-TMD-GFP distribution inhomogeneity (Ft - Fi)						DRAQ7 (DF/Fi)
-36	5.33	-0.48	-1.76	-0.17	5.52	3.01	0.55	0.31	0.06	0.73	0.44	0.23
-33	5.57	-0.09	-2.66	1.68	5.08	6.02	0.55	0.35	0.08	0.79	0.52	0.25
-30	5.28	-0.11	0.53	1.95	4.35	6.44	0.56	0.36	0.15	0.9	0.56	0.34
-27	5.27	-0.21	-1.37	1.37	4.26	5.65	0.56	0.41	0.22	0.85	0.67	0.44
-24	5.43	-0.16	-2.92	2.85	2.54	4.83	0.56	0.53	0.27	1	0.76	0.56
-21	5.43	-0.15	-1.33	3.28	1.61	5.07	0.6	0.63	0.34	1.06	0.86	0.68
-18	4.8	-0.09	-1.41	1.58	0.15	5.64	0.63	0.68	0.4	1.16	0.96	0.85
-15	3.42	-0.05	-0.22	3.38	4.15	5.49	0.69	0.76	0.44	1.27	1.12	0.99
-12	2.93	-0.32	3.99	3.84	1.31	5.75	0.76	0.88	0.51	1.31	1.23	1.03
-9	1.66	-0.25	1.78	3.11	2.72	6	0.85	0.92	0.66	1.36	1.34	1.17
-6	0.71	-0.3	-1.28	2.61	2.23	6.27	0.91	0.98	0.78	1.41	1.44	1.26
-3	0.45	-0.36	-1.22	2.23	3	6.05	0.97	1.04	0.85	1.37	1.55	1.31
0	0.54	-0.35	-0.42	2.3	2.24	6.18	1.03	1.13	1.04	2.22	1.68	1.37
3	2.98	-0.17	-0.07	2.3	3.88	5.87	1.09	1.2	1.27	2.59	1.73	1.47
6	1.63	-0.34	-0.6	1.81	2.13	5.74	1.1	1.28	1.4	2.82	1.91	1.56
9	-2.19	-0.21	-3.43	0.94	2.09	5.84	1.21	1.36	1.75	2.79	2.06	1.66
12	0.91	-0.16	-2.09	0.06	1.41	5.87	1.29	1.43	1.9	3.24	2.19	1.87
15	1.61	-0.23	-1.12	3.65	1.87	5.72	1.4	1.52	2.05	3.29	2.37	1.99
18	1.36	-0.02	-0.41	3.01	1.55	5.9	1.49	1.66	2.24	3.3	2.49	2.3
21	3.88	-0.24	-1.25	3.54	1.94	5.76	1.67	1.73	2.44	3.54	2.62	2.53
24	2.23	-0.22	4.95	3.56	1.68	5.8	1.74	1.83	2.72	3.78	2.75	2.92
27	4.69	-0.4	-3.26	6.6	2.03	6.08	1.92	1.97	2.9	4.5	2.95	3.41
30	0.58	-0.56	0.08	4.07	1.65	5.93	2.06	2.06	3.03	4.67	3.27	3.63
33	-2.17	0	-0.47	1.63	1.48	5.98	2.21	2.27	3.18	4.83	3.45	3.85
36	-2.06	-0.22	1.07	2.37	1.14	5.88	2.41	2.34	3.38	5.09	3.77	4.17
39	4.51	-0.11	1.26	2.62	-1.43	6.42	2.57	2.43	3.57	5.45	3.94	4.96
42	-0.03	-0.23	0.81	3.26	-1.51	6.12	2.74	2.53	3.76	5.73	4.09	5.22
45	4.72	-0.29	0.46	0.59	-2.07	6.01	2.93	2.64	4.04	6.04	4.41	5.6
48	1.64	-0.23	1.19	-0.5	-1.37	5.85	3.12	2.93	4.21	6.39	4.63	5.81
51	0.33	-0.13	0.09	3.67	0.99	5.78	3.27	3.01	4.45	6.55	4.88	6.6
54	1.24	-0.07	-3.59	4.01	0.36	6.03	3.49	3.14	4.81	6.9	5.08	7.01
57	-6.07	-0.09	-2.27	-2.22	-0.49	5.83	3.75	3.2	5.07	7.33	5.18	7.3
60	-3.22	-0.14	-2.4	3.91	-1.9	5.81	3.92	3.44	5.42	7.75	5.58	7.71
63	-4.29	-0.25	6.63	-6.1	-2.48	6.04	4.05	3.56	5.67	8.23	5.77	7.77
66	-3.49	-0.6	-1.4	-1.74	-1.8	5.95	4.36	3.67	5.86	8.22	5.97	8.22
69	-1.19	-0.29	0.29	2.45	-0.93	6.31	4.59	3.79	6.33	8.5	6.16	8.9
72	-1.86	-0.22	5.98	-1.42	-0.67	5.98	4.84	4.04	6.6	9.66	6.33	9.15
75	-4.73	-0.29	-1.23	2.15	-1.52	5.96	5.02	4.11	6.78	9.69	6.72	9.47
78	-7.81	-0.12	0.7	3.78	-1.5	6.97	5.31	4.38	7.14	9.9	6.93	9.79
81	-0.06	-0.16	-1.02	-0.98	0.09	5.97	5.44	4.48	7.36	10.58	7.07	10.1
84	-1.28	-0.21	-2.94	4.55	-1.36	5.99	5.69	4.52	7.88	10.94	7.78	10.8
87	3.6	-0.35	-0.23	-1.09	-1.69	6	6.01	4.78	8.06	11.68	7.98	10.94
90	-1.08	-0.09	1.75	3.19	-0.9	5.98	6.3	4.83	8.37	11.18	8.39	11.99
93	-6.3	-0.29	-1.26	3.31	-2.52	5.97	6.65	4.91	8.72	12.27	8.6	12.23
96	-13.02	-0.04	-2.62	0.4	-2.7	5.96	6.76	5.18	9.07	12.81	8.79	12.3
99	-8.01	-0.08	-1.68	0.85	0.2	5.72	7.06	5.31	9.32	13.32	8.85	13.66
102	-5.68	-0.18	-2.86	-2.65	-0.57	5.99	7.42	5.42	9.58	13.76	9.43	13.94
105	-6.09	-0.31	-3.64	3.82	0.13	6.36	7.7	5.82	10.3	13.98	9.47	14.81
108	-0.11	-0.28	-6.08	-3.92	-0.59	6.07	8.07	5.93	10.4	14.78	9.9	15.04
111	0.37	-0.48	-4.11	3.53	-1.1	6.98	8.36	6.01	10.89	14.75	10.11	15.28
114	-6.69	-0.07	-0.4	-1.85	-0.78	6	8.82	6.21	11.1	15.9	10.49	16.02
117	-6.31	-0.43	-2.1	3.66	0.32	6.01	8.94	6.28	11.61	15.5	10.72	16.38
120	0.32	-0.06	-4.77	2.39	0.78	6.17	9.28	6.41	11.83	16.37	10.81	16.67
123	0.42	-0.07	-2.18	3.84	1.54	6.13	9.68	6.69	12.01	16.72	11.69	17.02
126	-1.14	-0.05	6.28	0.4	-0.49	6.23	10.09	6.7	12.61	16.32	12.32	17.32
129	1.65	-0.11	-4.76	2.09	0.75	6.14	10.47	6.87	12.88	18.02	12.25	17.53
132	-1.27	-0.3	6.5	4.02	2.62	6.11	10.98	6.97	13.05	17.69	12.57	18.58
135	0.61	-0.33	0.46	0.56	3.17	6.13	11.34	7.36	13.4	18.55	12.49	18.82
138	-1.38	-0.26	-4.14	1.96	1.69	6.17	11.7	7.59	14.21	17.92	13.27	19.4
141	2.92	-0.25	-3.46	2.26	1.84	5.72	12.11	7.88	14.58	19.26	13.55	20.38
144	-0.57	-0.45	-6.17	3.38	2.34	5.86	12.47	7.97	14.62	19.41	13.63	21.17
147		-0.19	-8.31	-0.31	3.2	6.06		8	15.19	20.35	13.86	21.28
150		-0.28	-2.57	5.19	2.33	5.98		8.32	15.34	20.76	14.88	22.23
153		-0.13	1.55	1.61	1.48	6.35		8.48	15.71	21.03	15.23	22.14
156		-0.23	-3.37	0.49	2.57	6.37		8.59	16.15	21.92	15.37	22.25
159		-0.15	-2.06	2.9	2.45	6.53		8.74	16.29	22.63	15.7	23.14
162		-0.12	-6.01	2.29	2.86	6.39		8.9	16.53	21.4	16.1	23.22
165		-0.1	7.16	1.12	2.45	6.33		9.06	16.88	22.62	16.12	24.05
168		-0.25	-0.41	1.38	3.71	7.07		9.52	17.78	22.23	16.19	24.25
171		-0.13	-4.62	3.77	3.34	6.51		9.69	17.95	24.18	17.12	24.34
174		-0.11	-2.98	1.51	3.38	6.42		9.93	18.18	24.44	17.35	25.46
177		-0.16	-0.64	1.55	3.41	6.48		10.18	18.41	25.24	17.64	25.52
180		-0.12	-1.54	1.59	4.03	6.39		10.22	18.88	25.37	17.94	26.78
183		1.51	-0.16	2.45	3.75	6.4		10.74	19.15	26.33	18.09	27.54
186		-0.11	-2.6	1	3.25	6.31		10.77	19.28	25.21	19.01	28.48
189		-0.17	-0.84	1.67	4.44	6.36		10.93	19.44	26.41	19.45	28.17
192		-0.31	-1.11	-17.24	4.21	6.46		11.17	20.44	27.08	19.49	29.02
195		-0.45	0.64	-13.42*	4.36	6.8		11.63	20.69	28.58	20.27	29.44
198		-0.3	-0.24	-21.01*	4.85	6.43		11.85	20.97	28.85	20.62	29.52
201		-0.34	1.82	-17.88*	4.85	6.79		12.01	20.93	28.64	21.13	29.91
204		-0.06	3.39	-16.83*	4.9	6.82		12.26	21.33	29.09	20.95	31.92
207		-0.18	3.5	-15.62*	5.4	6.42		12.45	22.14	28	21.17	32.66
210		-0.28	1.08	-15.58*	5.37	6.41		12.96	21.89	29.26	22.2	32.96
213		-0.18	1.23	-14.37*	5.44	6.84		13.51	21.79	30.2	22.61	33.75
216		-0.11	0.8	-2.46*	5.53	6.85		13.61	22.68	29.56	22.73	34.62
219		-0.18	3.22	-16.21*	5.23	6.39		13.71	22.73	32.1	23.15	36.14
222		-0.19	2.23	-12.55*	5.66	7.19		14.11	22.99	30.57	23.43	36.21
225		-0.27	2.66	-12.59*	5.39	6.87		14.76	23.01	31.04	23.9	36.4
228		-0.36	2.44	-12.8*	5.86	6.86		15.14	23.05	32.39	24.24	38.23
231		-0.47	1.74	-11.64*	5.8	6.95		15.42	23.35	32.55	25.22	38.97
234		-0.21	2.7	-9.64*	6.05	6.88		15.96	23.42	32.78	25.73	39.78
237		-0.27	3.14	-9.01*	5.82	6.91		16.32	24.51	33.16	26.16	40.14
240		-0.6	3.11	-10.38*	6.08	6.89		16.91	24.81	34.4	26.13	40.84
