# Supplementary material for: NINJ1 induces plasma membrane rupture and release of damage-associated molecular pattern molecules during ferroptosis
Source: EMBO J. 2024 Feb 23;43(7):3. doi: 10.1038/s44318-024-00055-y (PMC10987646; doi:10.1038/s44318-024-00055-y)
Supplement: Supplementary file 9 — Source Data Fig. 5 [file 44318_2024_55_MOESM9_ESM.zip › Figure_5_2024/E-G/Numerical_data_Fig5E-G.xlsx]

## Sheet: Dextran 5E
	Figure 5
	Values: Celll lysis, numerical data
	Cell type: WT BMDMs		Values
			Dextran release, (% of dextran inside the cells)
	5E	Time (min)	WT CuOOH		Ninj1-/- CuOOH		WT UT		Ninj1-/- UT
		0	99.0122	100.988	94.6577	105.342	100.708	99.2916	101.206	98.7943
		33.3	105.47	105.132	101.059	112.862	91.6323	90.5021	97.1753	90.4965
		66.6	104.497	104.633	103.586	114.845	94.5796	80.9171	88.6114	86.2808
		99.9	95.8148	92.6219	106.54	116.221	81.6567	79.92	89.6866	77.467
		133.2	78.9214	77.9425	107.565	117.421	73.1125	75.5755	76.86	68.8617
		166.5	58.7288	57.6698	103.064	114.401	66.6463	68.1491	73.2398	68.4116
		199.8	34.3469	33.726	93.0652	101.742	65.3021	65.4399	70.8958	59.352
		233.1	14.0809	13.4399	76.6234	85.0078	59.2063	59.8812	68.1573	61.5518
		266.4	4.08363	3.48112	56.4377	63.6427	55.459	56.9517	66.0079	54.9065
		299.7	1.50338	1.54975	37.6935	42.3384	52.5037	52.9309	63.1878	54.2621
		333	1.36209	0.661519	25.6079	28.6348	50.1	47.2233	59.9903	48.7279
		366.3	1.11099	0.652438	19.4362	21.6007	46.9256	48.3774	61.2242	45.5975
		399.6	1.41539	0.738713	15.7252	17.8857	42.3828	51.1159	56.9565	44.5649
		432.9	1.66416	0.670396	13.7282	16.3292	40.383	42.4858	53.0778	44.1786
		466.2	1.86022	0.693182	12.3412	14.7421	42.5292	39.7837	55.0426	41.7891
		499.5	1.56876	0.611644	12.0917	13.3282	38.854	39.791	54.2888	38.7542
	Comments: % of dextran, dextran count per image overtime. ( 1 experiment, representative of 2 experiments)

## Sheet: Dextran 5F
	Figure 5
	Values: Celll lysis, numerical data
	Cell type: WT BMDMs		Values
			Dextran release
	5F	Time (min)	WT RSL3		Ninj1-/- RSL3		UT WT		Ninj1-/- UT
		0	104.768	97.5869	104.808	95.1922	110.402	89.5977	101.998	98.002
		33.3	103.481	98.3705	106.937	94.2459	102.627	83.4134	98.7513	96.2537
		66.6	104.464	98.2302	104.706	93.3671	100.706	80.9217	92.5075	97.8021
		99.9	104.043	97.1893	103.253	92.3363	98.7242	77.3792	93.1568	96.7532
		133.2	102.815	95.8444	102.138	91.4575	95.1516	75.7881	89.6104	93.5065
		166.5	101.715	94.5696	101.394	91.1195	93.3504	71.8553	86.8631	92.5574
		199.8	99.2126	92.5113	100.837	90.6295	91.0387	71.465	85.2147	90.2597
		233.1	94.6047	87.8567	99.6536	89.869	88.2769	68.1327	83.5664	85.7143
		266.4	85.7282	79.1205	96.5948	87.1145	86.8358	66.5116	80.5694	87.4126
		299.7	73.6473	67.3788	90.8661	83.1939	84.0439	64.5903	80.8691	84.7153
		333	60.5489	54.6195	84.8669	77.7524	83.0532	62.5788	78.5215	84.3156
		366.3	49.9532	44.6437	77.4651	71.1449	79.6608	58.9763	75.7243	83.3666
		399.6	42.0123	36.8197	69.7761	64.1487	77.7094	56.9349	76.5735	79.3207
		432.9	34.6445	29.9314	62.2053	56.8652	75.4578	57.3551	72.2278	79.5705
		466.2	28.2707	24.1073	55.2936	50.4605	73.9868	53.2723	70.03	79.1209
		499.5	22.2829	18.7159	48.8551	44.5796	72.0955	51.7112	68.1318	72.4276
	Comments: % of dextran, dextran count per image overtime. ( 1 experiment, representative of 3 experiments)

## Sheet: Dextran 5G
	Figure 5
	Values: Celll lysis, numerical data
	Cell type: WT BMDMs		Values
			Dextran release
	5G	Time (min)	WT ML162		Ninj1-/- ML162		UT WT		Ninj1-/- UT
		0	105.307	95.6119	104.594	95.4061	110.402	89.5977	101.998	98.002
		33.3	104.784	95.0653	103.85	94.4642	102.627	83.4134	98.7513	96.2537
		66.6	106.412	95.2317	102.694	93.2744	100.706	80.9217	92.5075	97.8021
		99.9	105.39	94.5782	101.107	92.5969	98.7242	77.3792	93.1568	96.7532
		133.2	104.701	93.6515	100.628	91.9524	95.1516	75.7881	89.6104	93.5065
		166.5	103.584	92.9386	99.6199	91.5063	93.3504	71.8553	86.8631	92.5574
		199.8	101.624	90.5386	98.992	90.7957	91.0387	71.465	85.2147	90.2597
		233.1	96.7287	84.6812	97.8683	89.5894	88.2769	68.1327	83.5664	85.7143
		266.4	85.4059	73.6792	95.3896	86.714	86.8358	66.5116	80.5694	87.4126
		299.7	69.9842	58.5069	91.0931	82.8472	84.0439	64.5903	80.8691	84.7153
		333	52.4	43.3584	85.4747	77.7906	83.0532	62.5788	78.5215	84.3156
		366.3	38.5822	31.5604	79.2779	72.0731	79.6608	58.9763	75.7243	83.3666
		399.6	28.7208	22.5307	73.3785	66.3389	77.7094	56.9349	76.5735	79.3207
		432.9	20.998	15.6277	68.1071	61.0675	75.4578	57.3551	72.2278	79.5705
		466.2	14.998	11.5762	62.406	56.7215	73.9868	53.2723	70.03	79.1209
		499.5	10.9109	8.27327	57.1511	52.4581	72.0955	51.7112	68.1318	72.4276
	Comments: % of dextran, dextran count per image overtime. ( 1 experiment, representative of 3 experiments)
