# Supplementary material for: NINJ1 induces plasma membrane rupture and release of damage-associated molecular pattern molecules during ferroptosis
Source: EMBO J. 2024 Feb 23;43(7):3. doi: 10.1038/s44318-024-00055-y (PMC10987646; doi:10.1038/s44318-024-00055-y)
Supplement: Supplementary file 9 — Source Data Fig. 5 [file 44318_2024_55_MOESM9_ESM.zip › Figure_5_2024/A-D/Numerical_data_Fig5A-D_.xlsx]

## Sheet: PI 5A
	Figure 5
	Values: Celll lysis, numerical data
	Cell type: WT BMDMs	Values
		Pi uptake signal overtime
	5A	Time (h)	WT Nigericin			Ninj1-/- Nigericin
		0	-0.5	3	1.7	0.1	1.8	3.4
		0.167	2.3	0	-1.1	0.9	2	2.8
		0.333	6.8	6.6	4.7	6.8	8.6	3.6
		0.5	15.2	19.1	14.1	16.1	16.2	12.6
		0.667	24	37.2	28.7	30	29.1	24.9
		0.833	31.8	44.9	38.4	42.2	42.8	36.5
		1	33.8	48.7	37.6	49.4	52.5	45.1
		1.167	36.9	54	44	54.2	55.9	51.1
		1.333	38.8	58.2	46.9	56.9	60.8	55.5
		1.5	39.7	55.2	45.4	58.4	64.2	57.1
		1.667	42.2	60.3	47.9	58.5	62.6	58.1
		1.833	41.5	60.3	47	65.4	69.8	63.5
		2	42	58.6	47.2	64.5	66.5	60.7
		2.167	43	62.2	48	63	66.2	59.7
		2.333	42.7	62.7	51.8	63.9	68	61.8
		2.5	43.9	60	50.3	60	65.3	60
		2.667	45.4	59.3	47.5	60	62.6	60.2
		2.833	46.2	65.3	53.5	60.9	65.4	59.6
		3	45.9	68.3	55.5	65.5	68.7	63.5
		3.167	42.8	61.8	49.5	65.9	69.8	63.5
		3.333	45.2	62.2	55.3	65.2	67.7	63.8
		3.5	48.5	70.7	57.5	64.4	67.4	61.8
		3.667	47.8	63.1	52.2	61.1	65.9	59.6
		3.833	45.3	62.9	56.4	68.9	72.6	66
		4	46.8	64.1	57.3	64.3	66.9	61.6
		4.167	45.4	63.5	52.7	65.1	68.7	64.3
		4.333	45.3	65.8	54.8	66	69.5	63
		4.5	46.9	68.4	58.2	67.7	69.8	65.2
		4.667	42.9	63.5	54.7	69.1	72.9	66.8
		4.833	47.8	67.9	56.6	66.6	69.8	64.6
		5	49.4	65.3	58.2	68.3	71.3	67.4
		5.167	46.2	65.4	52.6	64.5	68.9	65.3
		5.333	46.1	62.1	55.2	70.3	72.1	65.1
		5.5	47.8	66.9	56.4	69.7	71.4	67.2
		5.667	52.6	69.6	61.2	70.2	74.2	68.7
		5.833	50	68.7	59.7	72.9	75	70.7
		6	48.4	68.2	59.8	71.2	72.7	65.6
		6.167	49.7	70.1	57.3	73.4	76.5	70.6
		6.333	47	64.7	57.8	71.5	73.4	68.5
		6.5	49.8	69.2	58.3	75.5	79.2	72.5
		6.667	47.2	64.6	57.3	70.9	75.5	68
		6.833	49.7	67.4	58.5	69.5	73.9	67.8
		7	54.3	75	64.3	71.4	73.4	68.3
		7.167	47.5	67.4	60	71.8	74	67.8
		7.333	48.8	68.7	62.2	75.4	79.1	72.5
		7.5	51.4	70.8	63.5	78	80.2	76.9
		7.667	56.8	77.1	67.6	77.8	79	74
		7.833	52.1	70.1	65.4	73.3	77.2	72.3
		8	52.2	72.5	67.8	75.3	77.1	73.6
	Comments: % pf PI positive cells used to generate the graph ( 1 experiment, representative of 2 experiments)

## Sheet: PI 5B
	Figure 5
	Values: Celll lysis, numerical data
	Cell type: WT BMDMs		Values
			Pi uptake signal overtime
	5B	Time (min)	WT CuOOH						WT CuOOH + Fer-1						Ninj1-/- CuOOH						Ninj1-/- CuOOH + Fer-1
		0	8.64	2.86	0.15	100.645*	43.709	6.939	0.978	4.027	4.074	10.341	5.308	2.826	3.104	5.446	6.62	5.52	9.06	-2.83	2.09	4.56	1.84	-17.419	44.882	12.023
		10	5.27	5.11	2.04	4.082	30.877	7.695	2.088	4.58	5.34	8.13	7.043	4.099	5.005	2.545	5.109	5.09	3.86	1.86	3.78	5.53	4.43	6.337	33.47	7.896
		20	3.22	4.21	1.07	3.742	28.434	7.222	6.085	7.927	9.049	9.362	9.274	8.283	2.886	4.088	4.471	3.71	3.52	4.01	6.95	8.24	6.87	8.133	32.016	11.377
		30	3.99	3.94	1.56	5.015	26.588	5.229	5.797	10.756	9.383	11.351	10.201	9.474	2.542	5.58	2.575	3.65	3.66	3.54	13.35	12.89	12.2	11.739	32.868	12.273
		40	3	5.16	2.67	3.605	24.085	3.29	9.342	12.012	11.953	11.562	11.01	9.246	5.077	5.939	5.219	3.57	3.68	2.61	15.02	15.37	13.74	11.535	30.983	12.002
		50	5.66	4.28	0.34	4.255	23.548	4.453	10.992	13.322	13.75	12.008	12.324	12.065	4.516	4.966	3.403	3.8	4.09	2.29	18.33	17.55	16.77	12.998	30.665	12.382
		60	4.31	5.28	1.44	4.666	23.994	4.015	10.855	16.203	12.611	12.887	12.681	11.474	5.877	7.201	5.092	4.13	3.57	3.35	19.66	21.62	19.01	14.196	31.659	12.709
		70	5.66	4.85	2.42	3.278	23.881	4.296	10.496	14.904	14.094	13.757	12.125	12.118	3.742	6.642	4.43	4.44	2.92	2.93	17.49	23.95	20.21	14.298	31.763	12.828
		80	7.11	5.91	3.04	4.555	24.566	3.376	13.954	16.321	15.796	13.673	13.193	13.473	5.861	3.789	5.222	2.53	3.02	3.48	20.58	23.51	23.3	14.688	33.046	13.637
		90	4.85	8.51	1.59	5.01	24.082	3.986	13.49	16.26	17.95	14.697	14.093	13.689	3.49	4.315	7.541	4.41	4.02	3.55	19.62	26.18	24.99	16.599	33.064	14.259
		100	5.91	4.86	1.54	5.111	24.691	5.449	11.385	16.138	17.634	14.927	13.573	14.522	3.676	5.212	6.985	4.38	3.86	3.67	21.38	25.93	25.54	15.615	33.941	15.834
		110	8.69	5.95	4.94	4.182	24.932	4.841	13.511	16.105	16.584	13.729	12.944	13.46	5.995	4.787	6.608	4.07	3.18	4.22	21.48	24.43	25.24	14.901	33.816	14.421
		120	5.15	7.51	4.81	5.114	25.33	4.907	13.591	15.44	16.646	15.096	12.961	13.708	6.767	6.755	6.17	4.09	2.85	2.86	20.24	27.82	28.07	15.406	34.262	15.322
		130	9.62	7.76	5.35	6.957	25.407	5.512	13.877	17.348	16.451	14.15	12.952	13.785	4.906	6.847	6.778	4.04	2.67	4.75	20.11	29.47	26.48	16.283	32.745	14.936
		140	8.8	9.94	8.23	7.433	26.506	6.265	13.899	15.825	18.526	13.238	13.186	12.914	5.527	4.63	7.762	3.85	4.28	3.8	19.73	27.63	26.58	15.343	34.639	14.547
		150	14.3	12.69	11.51	7.955	28.06	7.883	12.98	16.172	17.076	13.744	13.399	13.387	5.859	6.305	5.452	4.55	4.92	4.12	20.39	28.11	28.82	15.272	33.839	15.125
		160	20.16	19.19	18.65	14.45	30.006	10.262	12.185	17.461	17.483	14.64	13.835	13.6	4.713	4.765	6.855	5.57	5.09	5.2	19.89	31.31	29.72	15.29	33.793	13.983
		170	27.92	28.19	24.04	18.792	34.054	14.502	12.775	14.665	17.42	13.57	13.953	13.024	4.375	7.224	8.025	6.49	6.42	5.96	21.55	28.41	27.08	14.692	35.249	15.304
		180	36.23	32.78	31.97	24.527	36.836	20.927	11.805	16.452	15.322	14.902	13.444	13.974	6.111	7.774	7.893	7.9	8.01	6.38	19.4	28.65	26.68	15.677	35.885	15.535
		190	46.19	39.47	38.9	33.645	42.911	24.418	13.339	17.541	17.446	13.983	13.949	13.634	8.753	8.785	10.503	9.78	9.18	8.75	21.53	31.9	29.97	16.584	35.511	14.926
		200	54.68	45.69	47.06	42.514	48.452	29.607	14.312	15.629	16.908	14.524	15.071	13.508	10.223	9.737	10.847	12.23	13.23	10.97	18.84	29.96	29.47	18.084	36.729	15.558
		210	58.54	53.14	56.48	54.256	55.425	36.944	13.879	16.573	18.131	14.421	14.004	13.652	10.616	12.43	11.989	14.74	14.48	13.26	21.49	32.72	29.32	18.428	37.809	16.759
		220	69.95	63.9	62.49	66.53	61.901	42.85	13.679	16.315	16.444	15.588	15.592	13.107	12.715	13.052	15.836	17.8	17.83	16.75	19.18	31.36	26.53	19.673	38.481	17.963
		230	77.15	70.42	68.58	76.113	69.034	51.097	15.04	17.772	18.332	16.574	15.517	13.099	14.032	18.297	16.292	22.09	21.94	20.32	21.29	29.96	31.01	19.947	39.823	17.701
		240	88.39	77.9	79.02	83.569	75.713	56.971	11.773	15.9	18.457	16.069	16.218	14.683	16.319	20.116	18.457	25.74	26.4	23.99	23.58	31.6	30.81	21.26	40.774	19.593
		250	93.33	83.63	82.3	92.867	81.449	64.82	13.899	16.941	17.972	17.125	15.048	15.06	21.221	23.07	22.465	29.85	29.86	28.49	23.21	32.57	30.26	21.541	43.078	19.063
		260	100.93	88.45	89.33	99.491	87.119	71.047	14.038	18.006	17.322	16.985	16.801	15.24	22.956	28.062	25.412	35.49	34.02	31.75	23.83	32.23	31.91	21.562	43.396	20.473
		270	104.18	93.11	91.28	106.088	94.557	78.077	13.252	17.518	19.582	17.085	15.493	15.87	26.035	29.101	29.753	38.82	38	36.73	23.72	31.56	31.71	21.065	44.642	20.679
		280	113.87	98.76	99.04	110.163	100.804	85.046	16.275	18.068	19.495	18.859	17.969	16.201	32.166	33.734	35.707	44.79	43.32	39.24	25.35	34.37	30.86	24.036	46.938	20.583
		290	115.86	101.8	102.2	115.002	104.871	88.633	12.871	18.965	18.736	19.097	17.092	16.275	34.303	37.128	36.911	49.04	47.14	45.28	25.34	33.59	31.66	21.515	46.547	21.601
		300	123.63	107.47	101.07	116.238	110.065	92.94	14.547	17.067	20.549	20.003	18.049	16.849	36.935	38.993	42.389	53.81	49.43	48.96	25.98	32.57	33.9	22.143	49.593	22.496
		310	123.41	108.84	108.03	124.892	114.118	98.217	12.461	18.834	19.268	18.34	18.824	18.898	42.686	42.915	49.715	59.59	55.86	53.83	22.24	32.57	33.7	23.185	50	22.994
		320	124.46	109.14	111.41	127.275	116.063	103.817	12.736	17.566	19.354	20.539	18.574	19.974	46.961	49.4	52.011	65.78	60.18	57.72	22.65	34.17	33.3	23.895	50.716	25.954
		330	125.31	109.22	107.58	126.521	117.943	109.232	13.906	19.652	19.782	21.029	19.786	19.239	49.242	53.435	58.679	66.98	64.64	62.83	26.36	31.65	33.35	23.017	51.468	27.365
		340	129.39	111.48	107.87	127.904	121.472	114.403	15.6	18.056	19.31	21.702	19.682	19.531	53.228	59.058	63.018	71.36	68.05	64.3	25.48	33.2	34.59	25.865	54.162	28.785
		350	126.11	115.61	114.61	131.927	119.313	115.015	14.997	19.468	20.907	22.072	21.665	21.441	58.963	61.304	65.32	75.55	69.78	72.96	24.3	32.67	35.89	26.533	53.306	31.809
		360	125.65	115.83	113.43	131.688	120.917	119.158	14.064	18.481	19.357	24.99	22.237	21.832	60.218	66.958	71.362	80.34	75.91	75.51	27.1	35.72	34.94	27.996	55.145	33.934
		370	128.09	115.54	113.7	131.597	123.166	122.087	16.308	18.145	20.504	25.137	25.208	24.098	66.628	70.139	77.12	85.32	80.83	78.66	26.85	34.9	35.94	31.158	57.906	40.438
		380	128.19	110.32	114.28	129.324	123.091	131.128	14.91	20.584	22.446	26.965	25.842	25.632	71.928	75.163	85.869	86.82	83.32	83.86	29.35	35.05	35.79	32.38	59.899	44.337
		390	121.53	113.04	119.46	126.503	124.282	130.565	17.735	19.666	20.113	29.545	29.996	27.009	75.463	78.088	85.827	93.47	86.9	84.86	28.29	34.13	38.33	34.903	62.748	48.918
		400	125.23	109.18	115.8	126.659	124.642	132.545	15.483	19.378	24.124	31.54	31.089	28.643	78.947	81.833	90.529	97.48	88.05	88.21	26.22	36.65	37.73	38.501	65.565	53.888
		410	121.84	111.98	119.61	124.301	124.609	137.503	16.028	19.04	22.412	34.92	32.914	31.406	82.847	86.618	97.938	98.34	93.15	94.36	30.22	38.34	41.71	39.348	69.384	59.278
		420	117.93	110.13	119.11	124.168	128.937	137.385	16.315	20.496	23.147	38.26	33.793	33.374	88.031	92.232	100.764	98.73	94.78	96.35	28.46	38.73	43.9	46.345	76.128	64.293
		430	117.19	110.41	124.28	119.668	126.385	143.447	15.926	19.732	20.718	35.887	34.562	31.134	89.66	92.943	107.33	105.78	96.69	96.33	31.63	38.39	45.15	44.142	72.908	64.953
		440	120.78	108.64	115.49	119.783	123.355	142.43	16.211	22.125	21.619	40.967	36.458	36.25	94.188	96.382	109.636	103.99	101.52	102.11	32.16	39.75	47.64	47.47	74.738	70.412
		450	116.54	106.07	127.03				15.525	20.53	23.667				96.26	101.438	111.871				33.91	41.01	47.69
		460	115.11	108.92	119.19				17.96	20.432	21.955				100.751	102.521	115.044				36.6	45.81	51.92
		470	116.36	106.97	118.36				15.544	20.432	23.592				102.068	105.174	117.093				35.24	45.13	53.21
		480	110.81	105.97	118.23				16.581	21.673	21.048				103.129	110.408	118.468				35.07	50.12	58.93
	Comments: % pf PI positive cells used to generate the graph (Data pooled from 2 experiments)
											119.63	116.82

## Sheet: PI 5C
	Figure 5
	Values: Celll lysis, numerical data
	Cell type: WT BMDMs		Values
			Pi uptake signal overtime
	5C	Time (min)	WT RSL3						WT RSL3 + Fer-1						Ninj1-/- RSL3						Ninj1-/- RSL3 + Fer-1
		0	2.92	-2.18	0.85				-3.47	1.41	-2.24				-0.935	-1.968	2.731				-0.68	-0.87	4.26
		10	-0.85	1.54	1.59				-1.27	3.25	0.33				1.392	0.109	3.803				2.22	-0.4	1.11
		20	-0.58	1.66	0.36				-1.27	5.06	1.66				-0.157	1.777	2.129				2.73	1.6	2.45
		30	-1.07	0.45	-0.54				-3.35	2.33	1.02				0.062	1.21	1.626				2.11	1.34	2.03
		40	2	1.99	1.83				0.46	2.03	0.58				0.871	2.302	1.516				2.55	-0.6	1.2
		50	1.9	0.6	-1.57				-1.18	2.74	0				2.822	2.181	1.354				2.73	1.61	0.28
		60	-0.08	0.22	-1.98	3	-6	2	-1.41	3.6	0.36	0	-12	0	2.609	1.375	3.11	-1	0	-2	2.82	1.8	2.7	-2	-2	-6
		70	0.12	0.76	-2.56	0	1	0	-1.76	2.75	1.9	0	-3	-2	1.734	1.586	1.879	-1	2	5	1.83	1.09	2.42	-1	-2	-1
		80	0.57	1.06	0.25	0	-3	0	-0.08	4.95	1.32	0	-1	0	0.149	0.972	2.299	3	-1	0	3.09	0.87	2	1	-5	-4
		90	-1.26	4.27	1.49	1	3	1	-1.02	6.43	3.22	0	-3	1	0.645	2.126	2.385	-1	-1	-5	1.52	1.38	1.58	-2	-3	-6
		100	0.57	1.78	-0.42	1	2	1	0.24	3.07	0.32	1	-3	0	0.356	1.224	1.956	0	2	-1	2.82	-0.19	3.85	-1	-1	-7
		110	1.94	0.52	1.14	2	-2	1	-0.89	4.83	1.99	0	1	-2	0.488	-0.296	2.494	5	1	-4	1.58	0.71	3.12	2	0	-6
		120	-1.66	3.61	-1.3	1	0	1	-2.77	3.94	0.58	2	-2	1	1.479	1.478	2.26	-2	-1	2	2.33	0.78	3.33	-1	-4	2
		130	1.53	0.38	-2.3	0	-3	2	-1.64	1.19	0.91	0	-2	0	1.71	2.988	1.664	-1	0	0	3.14	1.51	1.94	-1	-1	0
		140	-1.12	-0.62	-0.53	0	-1	1	-2.29	2.62	1.93	-1	0	3	1.97	1.235	2.911	-1	1	-2	1.01	0.65	2.33	2	-1	-1
		150	-0.04	-0.2	1.58	2	-6	2	-1.17	2.63	2.61	1	-5	1	2.943	1.272	0.899	-1	1	-4	2	0.62	1.41	0	-1	-1
		160	-0.53	0.07	1.57	2	-2	0	-2.94	2.93	0.6	1	-2	0	0.562	0.701	2.103	0	0	-2	1.31	-0.31	3.14	3	-3	-3
		170	1.09	2.43	0.89	1	0	2	-2.15	3.54	1.06	1	-2	2	0.134	1.001	2.276	-2	0	-2	0.46	0.41	2.28	-1	-4	0
		180	2.49	2.29	1.51	2	0	3	-2.34	3.52	2.47	1	2	1	0.313	1.095	1.596	1	1	-5	1.2	0.49	1.83	2	-2	-3
		190	3.2	3.45	2.01	4	2	3	-1.08	3.15	1.1	3	3	0	1.782	1.215	1.883	1	1	-3	3.33	0.91	2.47	2	-3	-4
		200	3.28	3.37	3.81	4	4	6	-3.2	0.87	-0.3	2	1	1	1.734	1.189	4.814	-1	3	0	2.25	2.41	2.15	-1	-1	0
		210	4.71	7.94	5.27	8	2	9	-2.47	4.42	2.52	2	0	1	3.055	1.871	5.231	3	2	4	1.58	1.12	2.23	0	-2	-1
		220	6.96	8.63	8.04	13	6	14	-3.52	2.82	2.23	1	-3	1	4.638	2.082	4.833	4	2	2	2.42	0.73	3.5	2	-3	-2
		230	9.9	11.9	7.7	20	12	19	-1.14	3.37	2.07	2	-4	2	4.748	6.219	4.29	6	4	1	2.68	0.33	2.76	-2	-1	-1
		240	17.48	16.33	12.36	25	22	27	-2.13	2.68	1.65	2	1	2	3.41	5.318	5.778	9	6	0	0.54	1.32	2.25	-1	-2	-4
		250	20.88	17.51	14.31	31	32	34	-0.04	1.11	0.37	0	-4	2	6.632	6.604	5.991	10	8	8	1.22	1.42	3.06	-1	-2	-4
		260	27.85	26.34	19.42	44	40	42	1.1	2.93	1.86	2	0	2	7.294	7.612	10.184	18	9	11	2.5	1.24	2.38	2	-2	-2
		270	30.89	28.05	23.04	54	55	49	-2.52	1.37	-1.2	2	1	0	9.001	10.984	11.85	23	12	14	0.72	0	2.19	3	0	-6
		280	40.28	36.18	29.75	64	65	57	-1.4	4.32	3.02	2	-1	0	12.172	15.219	13.948	28	15	19	4.1	1.59	2.07	1	-1	-3
		290	41.99	42.25	35.81	72	78	64	0.12	1.24	1.4	0	1	-1	14.717	18.45	16.76	30	18	28	3.19	3.55	1.84	0	-1	-3
		300	54.13	50.43	39.07	82	92	70	2.04	4.41	1.84	2	0	1	16.542	17.57	21.641	37	21	36	1.27	-0.21	1.49	2	-1	0
		310	59.25	54.9	48.43	88	103	79	-1.73	4.08	0.81	2	0	1	18.278	21.924	25.378	43	27	40	1.51	0.58	4.2	-1	-2	-2
		320	64.43	61.14	54.2	98	121	81	-1.32	2.9	1.42	3	5	1	21.78	26.169	26.366	48	29	49	0.64	1.59	1.41	1	-1	-6
		330	73.08	65.43	59.12	108	134	85	-1.09	2.84	2.88	1	-2	1	24.893	29.883	33.767	55	33	54	2.32	0.48	3.58	1	-3	-2
		340	81.25	71.4	63.98	110	146	87	0.72	0.36	0.17	3	-2	1	30.675	34.903	37.051	61	38	64	2.89	1.3	3.8	0	0	2
		350	86.33	82.94	70.35	113	157	94	-2.99	4.33	2.1	5	0	0	31.4	38.218	38.967	67	43	69	2.31	2.87	4.64	-1	-1	-2
		360	92.56	85.91	75.19	120	172	98	0.68	2.19	2.3	0	5	1	34.443	39.584	45.395	69	48	79	1.55	2.32	1.63	-1	-1	0
		370	98.85	88.81	79.77	116	189	103	-0.65	3.67	0.95	2	1	0	39.371	46.059	50.987	82	50	88	3.2	0.09	3.07	0	-2	-5
		380	103.25	88.72	84.13	121	198	103	-0.93	2.22	1.34	3	2	-1	43.373	48.618	53.952	83	56	100	0.42	0.59	2.46	-1	-2	0
		390	100.27	96.89	90.91	117	218	106	-0.27	5.65	0.07	2	-3	0	46.401	54.668	59.662	93	62	107	2.03	-0.74	2.59	0	-1	2
		400	104.96	92.44	90.31	120	205	107	-3.04	2.88	4.17	3	0	-1	50.306	55.221	61.111	97	64	122	2.82	1.44	1.79	-1	-2	-1
		410	106.19	102.33	98.99	120	220	109	-1.31	4.86	1.68	1	2	1	52.981	60.426	67.432	105	70	121	2.92	1.08	2.45	-1	-1	-7
		420	107.54	104.05	100.55	122	228	111	-1.67	3.43	1.59	2	1	0	56.85	69.289	72.307	109	72	135	1.48	1.44	2.37	1	-2	-2
		430	107.55	101.13	101.71	121	244	111	0.52	4.49	1.26	2	-4	0	59.198	68.899	78.549	109	79	140	2.65	1.37	3.7	-1	-1	0
		440	108.99	103.23	104.66	119	251	109	-4.54	4.05	-1.31	2	0	-1	65.347	75.388	85.304	117	83	138	1.16	3.84	2.06	-1	-3	1
		450	105.57	105.18	114.92	120	255	111	1.83	2.9	0	3	2	-2	67.253	78.457	83.176	123	83	160	1.73	3.37	4.76	-2	-1	0
		460	107.18	107.88	110.21	119	262	111	-1.03	4.56	1.28	0	1	-1	73.31	81.434	88.583	125	88	168	3.04	2.95	4.47	-1	-3	3
		470	106.74	111.21	114.35	118	263	115	-2.97	2.72	2.43	3	0	-1	70.824	85.462	94.21	130	95	169	1.91	2.69	1.38	1	0	1
		480	102.34	102.98	116.61	123	282	116	-0.43	0.82	2.01	2	1	1	75.71	86.957	97.621	134	97	174	0.97	4.25	1.98	1	-2	0
	Comments: % pf PI positive cells used to generate the graph (Data pooled from 2 experiments)

## Sheet: PI 5D
	Figure 5
	Values: Celll lysis, numerical data
	Cell type: WT BMDMs		Values
			Pi uptake signal overtime
	5D	Time (min)	WT ML162						WT ML162 + Fer-1						Ninj1-/- ML162						Ninj1-/- ML162 + Fer-1
		10	15.42	21.8	15.59	-1.21	-2.78	-1.82	17.21	26.07	17.83	-3.58	-2.55	-3.1	18.91	18.22	26.59	-4.58	-2.33	-4.26	19.86	15.03	22.57	-4.99	-3.66	-3.86
		20	16.3	21.85	17.52	-1.15	-2.95	-2.69	14.44	20	15.18	-2.64	-2.63	-3.05	14.91	14.29	21.23	-3.19	-4.34	-4.28	18.52	15.02	20.34	-3.12	-3.67	-3.71
		30	16.5	21.25	16.11	-2.5	-0.83	-1.53	15.25	19.44	19.8	-3.6	-1.45	-1.75	15.65	12.52	26.05	-4.2	-3.29	-4.69	15.91	12.26	27.34	-4.48	-3.6	-4.66
		40	17.35	21.57	23.93	-1.2	-2.44	-2.11	14.44	21.73	23.26	-1.06	-2.21	-1.61	18.46	15.95	20.35	-5.36	-3.73	-2.51	16.74	15.88	23.29	-5.18	-3.12	-1.91
		50	19.69	21.43	22.43	-2.13	-1.8	-1.99	19.16	19.86	19.13	-2.73	-2.74	-2.08	20.24	17.97	24.89	-4.7	-3.05	-2.98	18.31	18.54	25.16	-4.35	-2.84	-1.17
		60	19.1	24.25	20.48	-3.82	-2.18	-1.41	18.42	20.84	18.78	-3.85	-2.02	-0.98	19.78	16.83	24.04	-3.65	-3.02	-3.58	22.02	19.72	25.83	-3.48	-2.53	-2.29
		70	19.04	25.34	22.37	-2.81	-3.82	-1.99	18.01	20.95	21.9	-3.32	-2.8	-1.74	24.88	17.05	27.25	-4.56	-3.5	-2.51	22.06	17.92	22.13	-3.86	-1.96	-2.77
		80	18.62	24.16	22.28	-2.91	-2.98	-1.87	22.64	22.08	18.84	-3.81	-2.04	-2.68	22.3	16.95	28.57	-4.86	-5.85	-3.77	24.68	17.09	27.98	-2.78	-5.5	-2.68
		90	21.52	25.62	22.56	-2.53	-2.25	-2.48	21.67	26.36	22.4	-3.1	-3.64	-3.12	18.31	19.32	25.09	-5.54	-1.78	-2.91	22	16.33	26.34	-4.39	-3.88	-2.41
		100	18.71	25.77	20.97	-2.91	-1.53	-1.95	18.31	24.23	21.77	-4.07	-2.07	-1.01	20.89	19.68	25.46	-5.76	-4.1	-4.47	21.77	19.88	24.4	-4.94	-4.88	-5.4
		110	19.86	24.88	22.72	-1.81	-3.24	-1.92	21.51	19.02	25.1	-2.85	-2.87	-2.7	21.72	16.98	20.86	-3.6	-4.76	-2.58	21.79	17.39	23.28	-3.04	-3.88	-2.37
		120	21.58	22.89	17.94	-2.26	-1.19	-0.68	22.71	25.1	20.66	-2.9	-2.28	-2.82	23.51	16.71	24.75	-2.51	-3.11	-2.76	19.88	19.99	23.65	-3.94	-3.64	-2.94
		130	21.65	28.3	22.33	-2.15	-1.07	-0.74	21.18	23.55	17.67	-3.93	-2.7	-2.44	21.59	22.63	27.05	-4.28	-3.33	-2.71	27.19	17.08	27.76	-4.55	-3.6	-3.64
		140	22.85	22.33	20.42	-0.08	1.97	0.73	24.62	28.57	24.75	-1.95	-2.34	-3.8	17.56	19.15	24.46	-2.23	-1.52	-2.77	21.95	17.03	25	-2.52	-2.72	-3.3
		150	21.52	22.57	23.4	2.48	3.73	2.42	19.58	19.54	20.61	-3.97	-2.66	-3.87	19.08	19.5	23.21	-2.5	-2.54	-2.4	24.24	17.05	23.3	-3.41	-2.74	-2.58
		160	25.4	29.41	25.41	6.77	6.4	5.87	25.8	25.82	24.92	-3	-2.89	-2.55	20.99	19.58	22.54	-0.39	0.87	-0.8	23.6	17.48	18.52	-3.64	-4.65	-4.81
		170	26	32.17	26.94	12.74	12.68	12.24	20	24.93	21.77	-2.27	-3.32	-1.65	24.98	20.93	27.3	0.49	1.78	-0.55	21.43	18.47	25.55	-4.15	-4.14	-6.23
		180	32.62	30.35	28.02	18.21	20.16	17.41	22.82	24.69	21.41	-2.2	-3.73	-2.97	26.49	21.9	28.82	3.24	2.43	1.01	21.34	16.18	25.41	-3.34	-4.39	-4.06
		190	33.61	39.01	38.03	24.4	30.42	23.94	19.86	22.62	26.07	-3.65	-1.72	-3.38	26.74	25.35	37.05	4.94	5.49	4.5	23.8	13.61	26.71	-4.31	-3.1	-3.16
		200	37.75	45.45	42.8	33.68	37.68	32.65	22.49	28.76	23.87	-3.19	-2.64	-3.37	32.55	27.02	37.64	8.38	7.51	9.43	23.62	19.74	25.5	-2.93	-5.72	-3.9
		210	51.39	53.51	52.78	38.85	47.25	42.19	18.44	27.19	23.73	-3.17	-2.58	-4.53	31.63	25.43	45.2	13.09	14.16	11.17	23.04	14.65	28.69	-1.38	-3.82	-2.16
		220	59.98	58.64	60.55	47.25	55.35	49.39	24.53	20.59	21.19	-3.54	-3.05	-3.14	37.71	33.85	49.96	18.59	19.13	15.67	20.47	17.36	28.21	-3.75	-3.23	-4.54
		230	64.71	69.49	68.7	56.05	62.75	57.5	18.72	23.71	17.3	-3.35	-2.53	-2.33	39.77	35.43	54.71	22.98	22.81	20.42	19.77	15.52	24.84	-3.49	-4.58	-4.17
		240	74.25	75.94	80.42	62.61	69.96	66.72	17.09	24.24	20.71	-4.45	-3.46	-2.97	47.6	42.34	61.23	27.9	30.36	24.57	21.66	17.84	25.97	-3.74	-3.45	-5.18
		250	80.37	86.62	85.28	71.46	77.27	72.74	20.79	21.16	19.04	-2.54	-2.73	-2.62	51.32	45.05	66.78	31.21	38.23	29.75	23.31	19.46	27.91	-6.96	-4.53	-2.86
		260	92.35	102.97	94.93	74.51	83.74	80.67	22.35	25.86	22.5	-5.19	-2.31	-2.43	58.47	47.77	76.87	38.22	42.83	36.37	16.47	17.83	25.35	-4.98	-4.49	-5.78
		270	102.42	98.79	105.4	80.98	87.97	86.87	18.94	25.58	20.83	-5.33	-2.45	-3.53	64.65	59.16	81.95	46.95	47.85	41.11	23.09	15.36	30.37	-5.96	-5.78	-5.27
		280	99.24	116.44	112.19	84.57	91.03	92.17	19.12	25.58	20.12	-4.96	-3.12	-3.11	71.69	57.7	85.1	53.96	55.4	44.75	20.86	16.13	25.5	-4.62	-5.48	-6.02
		290	111.4	115.25	116.31	88.77	97.56	95.35	21.47	19.06	23.39	-5.47	-2.23	-5.07	77.8	63.7	99.64	58.22	59.63	50.73	23.22	15.54	26.29	-4.6	-3.86	-4.99
		300	113.58	135.47	120.31	91.16	102.16	95.9	22.69	25.22	23.27	-2.93	-4.88	-3.51	80.74	68.57	101.13	63.5	62.94	54.28	23.78	15.72	21.34	-5.12	-5.29	-5.85
		310	113.8	135.14	120.95	92.28	101.74	102.76	18.84	26	18.54	-4.72	-3.3	-3.79	87.43	75.93	109.83	66.74	68.89	60.12	21.71	13.93	25.64	-5.52	-5.88	-5.27
		320	118.54	140.93	132.83	95.07	105.06	100.69	20.46	24.45	25.69	-4.52	-2.44	-5.38	93.04	79.34	114.06	71.06	73.6	64.38	21.26	16.89	27.22	-5.51	-6.27	-5.61
		330	126.78	142.83	129.21	97.32	106.69	105.84	18.09	24.62	23.74	-4.05	-5.49	-3.82	98.03	84.31	123.34	76.54	76.6	70.18	19	17.93	22.9	-4.34	-6.31	-5.29
		340	124.07	148.4	128.29	98.08	106.11	107.84	17.54	24.91	23.99	-3.68	-4.18	-6	100.23	88.43	129.98	81.67	83.99	68.2	21.11	19.33	21.47	-5.17	-3.57	-6.32
		350	128.5	151.39	135.3	98.29	106.39	109.69	18.98	20.72	21.73	-3.75	-3.35	-4.13	109.18	91.69	140.75	84.64	82.6	77.7	21.9	14.78	25.07	-5.31	-5.39	-5.63
		360	132.3	151.09	138.44				20.02	21.23	22.78				112.62	96.01	143.15				20.11	17.52	26.14
		370	129.99	154.85	132.17				18.85	23.38	18.69				120.63	96.75	145.84				22.14	14.58	21.1
		380	137.86	152.12	137.65				24.28	24.93	20.81				122.52	104.59	149.11				21.81	16.28	29.2
		390	136.63	165.04	135.27				26.02	24.32	21.08				126.58	108.4	150.25				19.3	16.25	23.27
		400	132.66	155.43	138.66				18.97	21.12	25.13				126.57	112.32	163.17				20.81	16.15	27.87
		410	125.06	152.53	138.72				23.34	20.64	21.36				131.43	108.92	169.41				25.79	15.68	22.37
		420	136.16	155.63	137.19				20.22	21.66	24.5				136.76	120.81	164.39				17.7	16.41	23.16
		430	132.14	153.24	138.96				21.17	23.52	20.94				134.32	110.89	171.14				22.76	16.33	24.68
		440	135.05	161.57	135.12				22.03	23.14	23.44				135.4	127.62	177.54				19.08	21.61	25.07
		450	131.7	154.08	138.75				20.55	21.25	21.21				148.23	123.26	177.26				26.45	20.93	24.89
		460	128.89	157.61	141.72				21.19	20.53	22.65				149.84	120.66	177.59				18.65	15.75	27.93
		470	131.98	148.67	145.82				17.86	24	26.12				146.27	124.42	196.52				19.05	13.8	28.67
		480	133.23	158.65	140.07				21.25	28.46	23.53				152.34	128.91	191.48				22.5	20.37	24.73
	Comments: % pf PI positive cells used to generate the graph (Data pooled from 2 experiments)
